# Supplementary material for: POST1/C12ORF49 regulates the SREBP pathway by promoting site-1 protease maturation
Source: Protein Cell. 2020 Jul 14;12(4):279–96. doi: 10.1007/s13238-020-00753-3 (PMC8019017; doi:10.1007/s13238-020-00753-3)
Supplement: Supplementary file 3 — Supplementary material 3 (XLSX 639 kb) [file 13238_2020_753_MOESM3_ESM.xlsx]

## Sheet: Screening assay original data
protein name	p Value	Log2 (Fold change)
NPC1	1.88e-05	1.5
ZFYVE20	2.28e-05	1.4495
VMA21	9.92e-05	1.4176
AAGAB	3.77e-05	1.4138
DEPDC5	4.54e-05	1.4117
EMC7	2.94e-05	1.4102
SCAP	2.26e-07	1.4075
MMGT1	1.6e-05	1.3725
SERPINB9	2.51e-05	1.372
TMEM241	7.88e-05	1.3545
LDLR	2.03e-06	1.3533
EXOC1	2.26e-07	1.3523
C12orf49	1.58e-06	1.3508
EMC6	2.26e-07	1.342
SREBF1	1.65e-05	1.342
RABEP1	2.87e-05	1.3252
CCZ1B	0.00011092	1.3035
VPS8	6.98e-05	1.2958
ATXN2L	0.00012402	1.263
AP2A1	6.78e-07	1.2467
WDR81	0.00022207	1.2036
EMC3	0.00017688	1.2024
NAPG	0.00011499	1.1735
MIB1	1.13e-06	1.1599
C18orf8	0.00019405	1.1599
RAB5C	0.00013532	1.1425
hsa-mir-6886	1.51e-05	1.1388
SNAPIN	0.00022613	1.0763
TMEM106B	0.00034677	1.0657
WDR91	0.0003305	0.98589
CDH7	0.014955	0.97323
IMPACT	0.014075	0.9029
FCHO2	0.0031869	0.9027
SPG11	0.00041318	0.89414
MAPK4	0.0088413	0.88861
SREBF2	0.0037819	0.88049
CCNF	0.026125	0.86473
TPM4	0.024325	0.84573
RNF32	0.030732	0.81175
GATA6	0.0087139	0.80106
RRP15	0.015796	0.80029
LOC100130301	0.022692	0.77407
AP2S1	0.015938	0.75188
SNAP29	0.012723	0.74572
MAST1	0.033126	0.73469
PCBP1	0.021684	0.72134
MNX1	0.0052923	0.71037
TTC39C	0.034394	0.66461
S1PR2	0.0021938	0.66412
HNRNPA1	0.030858	0.65669
MOGS	0.027528	0.61881
USE1	0.023376	0.5885
MRGBP	0.03608	0.58687
AKR1C4	0.037773	0.57681
C19orf24	0.026483	0.55221
NBAS	0.04472	0.52755
RAB9A	0.03872	0.52608
EMC2	0.026799	0.5247
ZNF174	0.044226	0.52191
KPTN	0.010902	0.51716
BLOC1S2	0.0044786	0.50965
RNF165	0.0041835	0.49885
ZNF230	0.0093496	0.49744
EMC4	0.010156	0.49469
ACP5	0.027444	0.48418
OR2M2	0.033252	0.465
YIPF2	0.014869	0.42705
PRPSAP1	0.025148	0.40771
AGPAT9	0.05748	0.40704
VPS39	0.044005	0.39422
PITPNB	0.022159	0.37378
SMIM11	0.0068004	0.37211
CRIPT	0.050589	0.34392
AP5Z1	0.047117	0.33165
ZNF662	0.034137	0.31443
hsa-mir-4759	0.0079101	0.3087
CNTN3	0.032771	0.29446
SERPINB13	0.025604	0.2935
WDR7	0.047923	0.29332
ALPK2	0.046566	0.29017
ATP6V1B2	0.022238	0.2534
ACSL4	0.059802	0.23957
KRT37	0.039878	0.23306
AZIN1	0.030369	0.22063
hsa-mir-4511	0.024029	0.21419
GGPS1	0.040251	0.20936
IFT43	0.020353	0.20456
EDEM3	0.044758	0.19352
EMC1	0.0047542	0.19321
EXOG	0.047464	0.19161
ARRDC2	0.033165	0.18907
SFI1	0.015221	0.18693
SEPP1	0.063103	0.18692
SLC14A1	0.014594	0.18229
CLYBL	0.031521	0.17485
FBXO7	0.023259	0.15996
IGF1R	0.02532	0.15537
PTAR1	0.017684	0.15297
2017-09-04	0.011807	0.15258
NTSR2	0.061328	0.13649
CELA2A	0.040296	0.12901
C11orf65	0.062367	0.11965
COG4	0.012584	0.11317
PAPD5	0.02676	0.071518
SNX24	0.063356	0.063747
CACNA1A	0.021535	0.050867
UBR2	0.039592	0.045148
ZNF207	0.067439	0.042574
CACNA1I	0.0010471	0.038103
SLC43A3	0.084093	0.036323
BST2	0.062797	0.035725
JUN	0.032512	0.033167
RPL23	0.076388	0.026133
GTF2F2	0.0078667	0.009338
FNDC3B	0.036643	-0.006621
RAMP1	0.03187	-0.020022
C10orf76	0.01812	-0.023468
KCNIP4	0.015578	-0.027134
C8orf47	0.031432	-0.033453
OR10K1	0.0053899	-0.033699
MON1A	0.066329	-0.037462
MSMO1	0.093503	-0.037714
NonTargetingControlGuideForHuman_0383	0.032638	-0.038179
M1AP	0.04109	-0.046331
EIF4EBP1	0.034611	-0.047477
KEAP1	0.017592	-0.051057
ORAOV1	0.042969	-0.054173
LHX3	0.073037	-0.054173
KRT86	0.039161	-0.067417
NonTargetingControlGuideForHuman_0149	0.034514	-0.067714
ANGEL2	0.0053438	-0.077444
KXD1	0.011666	-0.087418
CCDC115	0.043014	-0.089707
TNFRSF21	0.061729	-0.090582
NonTargetingControlGuideForHuman_0463	0.035609	-0.091394
EHD1	0.098264	-0.092672
TRPT1	0.082657	-0.10725
CDC20	0.096274	-0.12017
MYL3	0.081383	-0.12038
NonTargetingControlGuideForHuman_0343	0.036941	-0.12277
OVGP1	0.08238	-0.12697
NonTargetingControlGuideForHuman_0551	0.037621	-0.13162
PDGFRL	0.087389	-0.13165
VAX1	0.023509	-0.13279
SLAMF9	0.060445	-0.13473
MYH10	0.1044	-0.14297
GALE	0.065819	-0.14915
TAF1D	0.036362	-0.14984
NOSIP	0.025992	-0.15067
AP5B1	0.081067	-0.15619
MBTPS1	0.0045179	-0.15925
WDR37	0.017119	-0.1651
PAGE1	0.052935	-0.17416
TLN2	0.011491	-0.17494
DHRS12	0.091477	-0.17582
RPL34	0.072413	-0.17897
NPM2	0.022974	-0.17924
ANTXR1	0.060357	-0.18506
TFDP2	0.036165	-0.18877
SPAG9	0.019734	-0.20978
CPB2	0.095591	-0.22387
NonTargetingControlGuideForHuman_0217	0.039901	-0.22441
MTMR11	0.086234	-0.22461
USP51	0.053495	-0.22912
RPL27	0.032193	-0.22948
RAB7A	0.0098371	-0.23435
hsa-mir-1909	0.062069	-0.23871
SNX13	0.029802	-0.24166
FAM155B	0.094886	-0.24281
hsa-mir-548ah	0.023101	-0.25165
C19orf67	0.035991	-0.25887
HEPN1	0.11533	-0.26162
RHBDD1	0.029616	-0.26222
RAB3GAP1	0.086274	-0.26349
IER3IP1	0.077518	-0.26951
WDR55	0.113	-0.27026
CLTCL1	0.042311	-0.27233
hsa-mir-1539	0.026388	-0.27736
SLC38A5	0.10197	-0.28918
NonTargetingControlGuideForHuman_0775	0.043948	-0.28926
ACAA2	0.10506	-0.29042
SMURF1	0.076857	-0.29246
NonTargetingControlGuideForHuman_0483	0.044951	-0.30288
GSTT2	0.086794	-0.30433
HIF1AN	0.088132	-0.30476
NonTargetingControlGuideForHuman_0761	0.045443	-0.3073
RPL39	0.070671	-0.30878
SMS	0.061496	-0.31217
COPS3	0.055747	-0.31326
HIC2	0.085937	-0.31461
PPAPDC1B	0.06996	-0.31995
PATZ1	0.11762	-0.32195
NonTargetingControlGuideForHuman_0924	0.045633	-0.32198
NonTargetingControlGuideForHuman_0885	0.045691	-0.32788
SUPV3L1	0.068505	-0.32831
PTBP1	0.071324	-0.33708
GCKR	0.10419	-0.34081
FAF2	0.090485	-0.35103
PCP2	0.021778	-0.35171
RGS3	0.11651	-0.35454
OR7G2	0.081211	-0.35824
NonTargetingControlGuideForHuman_0303	0.04646	-0.35947
CTAGE1	0.0024653	-0.36189
SFTPD	0.054473	-0.36396
ZNF785	0.0154	-0.36677
C10orf32	0.056272	-0.36685
NonTargetingControlGuideForHuman_0570	0.046863	-0.37044
FKBP3	0.0054821	-0.37253
WSB1	0.052678	-0.37313
GPR119	0.12287	-0.37395
ALDOA	0.066108	-0.38137
CCDC130	0.12092	-0.38489
DIO1	0.12121	-0.38814
PNPLA6	0.0094386	-0.38954
PAGE2B	0.031084	-0.39063
KLHL13	0.089098	-0.39235
PADI2	0.12022	-0.39417
CD7	0.12798	-0.40012
GNA14	0.098264	-0.40153
FAM127B	0.09328	-0.40718
TCP11X2	0.011443	-0.41806
CPN1	0.0026103	-0.42547
R3HCC1L	0.061818	-0.42618
NonTargetingControlGuideForHuman_0655	0.049269	-0.42625
ZNF534	0.029937	-0.42821
NonTargetingControlGuideForHuman_0883	0.049832	-0.42956
TPM2	0.032241	-0.44426
PNP	0.092778	-0.44964
CREBBP	0.065981	-0.45061
hsa-mir-4492	0.14202	-0.45188
ERO1L	0.12211	-0.45388
FAM184B	0.02625	-0.46935
hsa-mir-6860	0.055487	-0.47322
NonTargetingControlGuideForHuman_0671	0.0494	-0.47463
COG7	0.057975	-0.47725
CPEB2	0.095634	-0.48717
CXorf66	0.015754	-0.48873
LGI3	0.12305	-0.49765
hsa-mir-3618	0.016653	-0.501
C4orf3	0.046696	-0.5113
SLURP1	0.12513	-0.51283
NonTargetingControlGuideForHuman_0247	0.055491	-0.51339
RPL28	0.034087	-0.52048
hsa-mir-548ax	0.057165	-0.52174
SLC16A6	0.061249	-0.52865
COG6	0.079386	-0.53092
NonTargetingControlGuideForHuman_0162	0.053206	-0.53358
THAP11	0.028656	-0.54402
NonTargetingControlGuideForHuman_0458	0.05247	-0.54552
NonTargetingControlGuideForHuman_0707	0.053646	-0.5472
VPS11	0.022599	-0.54861
CAPS	0.036297	-0.54861
ACTR1A	0.058321	-0.55002
HPS5	0.099626	-0.55107
KCNK5	0.016715	-0.55368
SLC39A3	0.09252	-0.55606
IL2RB	0.11872	-0.55697
CLDN15	0.13616	-0.55823
GABRR1	0.028562	-0.55976
FABP2	0.08687	-0.56305
PLAC8L1	0.01883	-0.56384
DYM	0.032546	-0.56844
DNTTIP2	0.083864	-0.5752
GPATCH1	0.019368	-0.5752
LY6G5B	0.053078	-0.57724
DALRD3	0.00822	-0.57891
TRIM46	0.074526	-0.57937
KIFC2	0.024909	-0.57965
NonTargetingControlGuideForHuman_0687	0.053791	-0.5807
AIP	0.11476	-0.59205
MMP12	0.15475	-0.59792
BBX	0.072413	-0.59975
MTHFSD	0.0018861	-0.60037
CST9	0.12276	-0.60186
CTBP1	0.11308	-0.60473
SLC14A2	0.045266	-0.60547
TRIM17	0.10648	-0.61457
HTATIP2	0.15882	-0.61536
NonTargetingControlGuideForHuman_0008	0.05855	-0.61823
NonTargetingControlGuideForHuman_0080	0.055262	-0.6185
CYP2F1	0.14445	-0.6185
PPP2R5B	0.066247	-0.62736
SLC22A18AS	0.087538	-0.62906
IL22	0.095933	-0.62989
UNC50	0.1523	-0.63115
NonTargetingControlGuideForHuman_0595	0.061597	-0.63413
CLIP1	0.14627	-0.63917
ZNF346	0.12101	-0.63933
DYRK1B	0.13147	-0.63979
NonTargetingControlGuideForHuman_0129	0.062224	-0.64087
RPL37A	0.010332	-0.64545
DKC1	0.00717	-0.64722
PTPDC1	0.12888	-0.6483
SCRIB	0.13603	-0.6483
SLC12A1	0.15189	-0.6483
KRTAP8-1	0.14485	-0.6483
HMGA1	0.083545	-0.65073
C9orf163	0.0091571	-0.65245
NonTargetingControlGuideForHuman_0580	0.06041	-0.65565
PRKCSH	0.091759	-0.66203
GTF2A2	0.012989	-0.66295
PSMC3IP	0.0020243	-0.66423
NonTargetingControlGuideForHuman_0917	0.064015	-0.66822
AACS	0.037908	-0.66908
hsa-mir-133a-1	0.09072	-0.66926
TRIM77	0.15799	-0.67688
SLCO1B3	0.059765	-0.67825
NonTargetingControlGuideForHuman_0721	0.056938	-0.67825
FAM179B	0.12624	-0.67859
C1orf110	0.014644	-0.68096
TRMT10B	0.046973	-0.68127
SLC25A48	0.032637	-0.68179
MEIS2	0.077639	-0.68246
PLBD2	0.15947	-0.68576
PLN	0.057526	-0.68576
PAQR8	0.050193	-0.6909
MAP2	0.020209	-0.69186
TMPRSS6	0.092628	-0.69909
NonTargetingControlGuideForHuman_0897	0.061897	-0.69926
ZNF510	0.0955	-0.70122
SRP19	0.010064	-0.70271
PZP	0.022325	-0.70276
hsa-mir-3942	0.14231	-0.70331
SIGLEC15	0.053791	-0.70386
ENTPD7	0.060102	-0.70401
NT5C1B	0.075426	-0.70469
HN1L	0.03059	-0.7063
RMND5A	0.040428	-0.70668
C10orf53	0.11779	-0.70682
COPA	0.069058	-0.70765
NonTargetingControlGuideForHuman_0348	0.06495	-0.70851
SOX3	0.096985	-0.70879
USP17L1P	0.091239	-0.70931
hsa-mir-5708	0.11552	-0.71003
NonTargetingControlGuideForHuman_0351	0.065971	-0.71376
SQLE	0.15939	-0.71545
SAMD1	0.020507	-0.71883
UBE2S	0.084851	-0.73472
BIN3	0.16735	-0.73586
ATXN10	0.028287	-0.73626
CCDC17	0.12603	-0.73626
WDR66	0.073578	-0.73744
DYRK1A	0.011004	-0.74594
TP53AIP1	0.16213	-0.74939
ZHX2	0.10959	-0.75722
UBXN6	0.1018	-0.75898
RPL8	0.060962	-0.76202
AGPAT3	0.029894	-0.76332
CBLN2	0.14573	-0.77085
HNRNPK	0.17325	-0.77361
TMEM256	0.02383	-0.77642
PEPD	0.060692	-0.78286
MAMSTR	0.16789	-0.78478
NonTargetingControlGuideForHuman_0228	0.071191	-0.78594
GRTP1	0.11337	-0.78764
EGLN3	0.069527	-0.79262
NonTargetingControlGuideForHuman_0397	0.069766	-0.79684
SMYD1	0.058015	-0.79906
NUDT5	0.039482	-0.79963
THBS4	0.11603	-0.80241
TRIM34	0.18323	-0.80602
CES3	0.13557	-0.80617
NonTargetingControlGuideForHuman_0540	0.0678	-0.8091
HSDL1	0.16604	-0.81059
HEATR5B	0.035238	-0.81088
RPL19	0.098264	-0.8152
TINF2	0.16472	-0.81682
SLC15A3	0.13708	-0.81706
KCTD1	0.096139	-0.82096
ITPRIP	0.02374	-0.82155
CAPS2	0.15744	-0.82531
CCNA2	0.091996	-0.82643
ZNF286B	0.18011	-0.82745
EXOC7	0.054436	-0.82873
NonTargetingControlGuideForHuman_0311	0.068752	-0.83009
FPR2	0.02212	-0.83352
NonTargetingControlGuideForHuman_0177	0.067424	-0.83538
ERO1LB	0.11043	-0.83949
CYP4V2	0.0077836	-0.83975
UCK2	0.0184	-0.84305
RGL2	0.079207	-0.8439
NFKB1	0.14568	-0.84472
GDF3	0.048576	-0.84749
MTMR2	0.044226	-0.84815
TAS2R19	0.1449	-0.84858
SLC9A7	0.16478	-0.85031
OR2T10	0.1805	-0.85117
ARRDC5	0.067799	-0.85246
CYP4F2	0.068657	-0.85246
OR2J2	0.10308	-0.85332
SLC45A4	0.014822	-0.85504
TTC7A	0.055579	-0.85718
PTPRG	0.050803	-0.85781
hsa-mir-609	0.064729	-0.85979
CCDC6	0.12186	-0.86507
NonTargetingControlGuideForHuman_0594	0.069174	-0.86509
NUS1	0.14274	-0.86525
SEC24C	0.070087	-0.86626
ABCB1	0.12211	-0.86641
SELK	0.08079	-0.86776
ACOX1	0.15638	-0.86846
MKLN1	0.071001	-0.87143
OSR1	0.05606	-0.87318
C12orf66	0.14419	-0.87484
NonTargetingControlGuideForHuman_0753	0.071145	-0.87911
NDUFAF7	0.0023402	-0.88388
NonTargetingControlGuideForHuman_0847	0.072842	-0.88809
GAS7	0.19044	-0.89266
NPRL3	0.019457	-0.89444
CLN8	0.053219	-0.89525
KRT80	0.0044298	-0.89644
SCARA5	0.060571	-0.89655
UNC13A	0.077897	-0.89818
ANAPC7	0.16404	-0.89842
PES1	0.12458	-0.89934
GIPC1	0.12558	-0.90279
UTP14C	0.18866	-0.90858
NonTargetingControlGuideForHuman_0936	0.076818	-0.90964
RNASE9	0.025772	-0.91072
LARP1	0.1387	-0.91158
CCDC105	0.10551	-0.91932
LIN9	0.081596	-0.92219
FAM129A	0.187	-0.92315
SUPT20HL2	0.028523	-0.92468
IFNA4	0.11725	-0.92858
PGLYRP2	0.041335	-0.9288
BMP2K	0.12309	-0.92926
CCT4	0.041142	-0.93043
BRD7	0.0025643	-0.93364
ZCCHC8	0.073357	-0.93525
ACTRT1	0.12823	-0.93603
PATL1	0.20348	-0.93721
ITPR2	0.021276	-0.93856
TGFBR3	0.19082	-0.93949
EXOC4	0.0096523	-0.93949
GNB4	0.0072129	-0.94097
RRP1	0.038358	-0.94179
PCBP3	0.20763	-0.94202
PIWIL2	0.061001	-0.944
TERF1	0.18062	-0.94687
MLLT3	0.031957	-0.95069
ZCCHC11	0.019832	-0.95131
KCTD5	0.17901	-0.9535
SLC39A10	0.08443	-0.9539
C10orf90	0.13307	-0.95981
ADRBK1	0.034878	-0.96366
WDR5B	0.0078211	-0.96377
INSL5	0.20411	-0.96583
hsa-mir-4689	0.15919	-0.96708
LGALS7	0.19656	-0.96885
ATP6V1H	0.011356	-0.96941
hsa-mir-6807	0.0020971	-0.971
P2RY11	0.061167	-0.97273
HDAC10	0.20877	-0.97663
hsa-mir-6770-3	0.22029	-0.97914
NonTargetingControlGuideForHuman_0212	0.080189	-0.98051
OR5H15	0.16389	-0.98138
NonTargetingControlGuideForHuman_0596	0.08659	-0.98578
NonTargetingControlGuideForHuman_0331	0.07545	-0.98834
TSGA13	0.18695	-0.98951
OR6P1	0.038228	-0.98965
KIRREL3	0.1798	-0.99212
OR9Q1	0.1078	-0.99212
NonTargetingControlGuideForHuman_0846	0.080208	-0.99479
FMO1	0.1507	-0.99489
DMRTC2	0.16267	-0.99489
hsa-mir-618	0.045109	-0.99658
SCYL3	0.13135	-0.99665
MBL2	0.15442	-0.99666
FER1L6	0.17342	-0.99767
RBMXL2	0.20941	-0.99842
MNT	0.0083985	-1.0015
DNAAF3	0.18298	-1.0017
TMEM179	0.10481	-1.0031
CHRDL2	0.15983	-1.0063
NCR1	0.11433	-1.0078
hsa-mir-4721	0.092422	-1.0083
GAGE10	0.20024	-1.0089
NonTargetingControlGuideForHuman_0091	0.07705	-1.0126
FGF19	0.062625	-1.0126
SLC35E1	0.056947	-1.0155
KATNAL1	0.045642	-1.0155
EPHX2	0.10359	-1.016
MACC1	0.19602	-1.0167
NANOG	0.084542	-1.0171
FUT8	0.12193	-1.0194
DTX3	0.16629	-1.0225
NonTargetingControlGuideForHuman_0377	0.076892	-1.0228
hsa-mir-320c-2	0.013194	-1.0249
DERL1	0.086003	-1.0259
HEXDC	0.16561	-1.026
SPTLC2	0.22379	-1.0263
hsa-mir-511	0.69509	-1.0278
hsa-mir-548i-1	0.15472	-1.0278
hsa-mir-517c	0.17523	-1.0278
hsa-mir-548h-4	0.18056	-1.0278
hsa-mir-642a	0.19736	-1.0278
hsa-mir-371b	0.21477	-1.0278
hsa-mir-516a-2	0.22301	-1.0278
hsa-mir-3929	0.23616	-1.0278
hsa-mir-6511b-1	0.27251	-1.0278
hsa-mir-7973-2	0.44773	-1.0278
hsa-mir-7973-1	0.44773	-1.0278
hsa-mir-550b-1	0.44773	-1.0278
hsa-mir-24-1	0.44773	-1.0278
hsa-mir-1244-3	0.44773	-1.0278
hsa-mir-509-2	0.44773	-1.0278
hsa-mir-3913-1	0.44773	-1.0278
hsa-mir-6077-1	0.44773	-1.0278
hsa-mir-103b-2	0.44773	-1.0278
hsa-mir-3179-2	0.44773	-1.0278
hsa-mir-3179-1	0.44773	-1.0278
hsa-mir-103a-2	0.44773	-1.0278
hsa-mir-548aa-2	0.44773	-1.0278
hsa-mir-548aa-1	0.44773	-1.0278
hsa-mir-514a-2	0.44773	-1.0278
hsa-mir-3190	0.44773	-1.0278
hsa-mir-3191	0.44773	-1.0278
hsa-mir-5583-2	0.44773	-1.0278
hsa-mir-1270-2	0.44773	-1.0278
hsa-mir-586	0.44773	-1.0278
hsa-mir-3670-1	0.44773	-1.0278
hsa-mir-3591	0.44773	-1.0278
hsa-mir-941-4	0.44773	-1.0278
hsa-mir-6770-2	0.44773	-1.0278
hsa-mir-4444-1	0.44773	-1.0278
hsa-mir-3202-2	0.44773	-1.0278
hsa-mir-8071-1	0.44773	-1.0278
hsa-mir-4444-2	0.44773	-1.0278
hsa-mir-6089-1	0.44773	-1.0278
hsa-mir-4433	0.44773	-1.0278
hsa-mir-4433b	0.44773	-1.0278
hsa-mir-6511a-1	0.44773	-1.0278
hsa-mir-374b	0.44773	-1.0278
hsa-mir-4509-3	0.44773	-1.0278
hsa-mir-3202-1	0.44773	-1.0278
hsa-mir-122	0.44773	-1.0278
hsa-mir-1245a	0.44773	-1.0278
hsa-mir-1245b	0.44773	-1.0278
hsa-mir-941-2	0.44773	-1.0278
hsa-mir-941-3	0.44773	-1.0278
hsa-mir-4776-2	0.44773	-1.0278
hsa-mir-3065	0.44773	-1.0278
hsa-mir-6511a-2	0.44773	-1.0278
hsa-mir-4477b	0.44773	-1.0278
hsa-mir-512-2	0.44773	-1.0278
hsa-mir-3158-1	0.44773	-1.0278
hsa-mir-3158-2	0.44773	-1.0278
hsa-mir-3160-1	0.44773	-1.0278
hsa-mir-4477a	0.44773	-1.0278
hsa-mir-512-1	0.44773	-1.0278
hsa-mir-3130-1	0.44773	-1.0278
hsa-mir-3690-2	0.44773	-1.0278
hsa-mir-550b-2	0.44773	-1.0278
hsa-mir-1302-3	0.44773	-1.0278
hsa-mir-3130-2	0.44773	-1.0278
hsa-mir-1184-1	0.44773	-1.0278
hsa-mir-1244-2	0.44773	-1.0278
hsa-mir-3160-2	0.44773	-1.0278
hsa-mir-509-1	0.44773	-1.0278
hsa-mir-3155b	0.44773	-1.0278
hsa-mir-5692a-1	0.44773	-1.0278
hsa-mir-5692a-2	0.44773	-1.0278
hsa-mir-6770-1	0.44773	-1.0278
hsa-mir-5681a	0.44773	-1.0278
hsa-mir-548z	0.44773	-1.0278
hsa-mir-1233-2	0.44773	-1.0278
hsa-mir-3074	0.44773	-1.0278
hsa-mir-203a	0.44773	-1.0278
hsa-mir-1184-2	0.44773	-1.0278
hsa-mir-6089-2	0.44773	-1.0278
hsa-mir-3116-1	0.44773	-1.0278
hsa-mir-4315-1	0.44773	-1.0278
hsa-mir-1270-1	0.44773	-1.0278
hsa-mir-8075	0.44773	-1.0278
hsa-mir-4315-2	0.44773	-1.0278
hsa-mir-5681b	0.44773	-1.0278
hsa-mir-338	0.44773	-1.0278
hsa-mir-550a-2	0.44773	-1.0278
hsa-mir-451b	0.44773	-1.0278
hsa-mir-6859-1	0.44773	-1.0278
hsa-mir-3910-1	0.44773	-1.0278
hsa-mir-6511a-3	0.44773	-1.0278
hsa-mir-3670-2	0.44773	-1.0278
hsa-mir-3142	0.44773	-1.0278
hsa-mir-5701-2	0.44773	-1.0278
hsa-mir-5701-1	0.44773	-1.0278
hsa-mir-5583-1	0.44773	-1.0278
hsa-mir-3913-2	0.44773	-1.0278
hsa-mir-1302-11	0.44773	-1.0278
hsa-mir-1302-2	0.44773	-1.0278
hsa-mir-1302-10	0.44773	-1.0278
hsa-mir-451a	0.44773	-1.0278
hsa-mir-550a-1	0.44773	-1.0278
hsa-mir-3914-2	0.44773	-1.0278
hsa-mir-4776-1	0.44773	-1.0278
hsa-mir-8071-2	0.44773	-1.0278
hsa-mir-548d-2	0.44773	-1.0278
hsa-mir-374c	0.44773	-1.0278
hsa-mir-1295a	0.44773	-1.0278
hsa-mir-1295b	0.44773	-1.0278
hsa-mir-3116-2	0.44773	-1.0278
hsa-mir-3910-2	0.44773	-1.0278
hsa-mir-1233-1	0.44773	-1.0278
hsa-mir-3155a	0.44773	-1.0278
hsa-mir-3690-1	0.44773	-1.0278
hsa-mir-3680-1	0.44773	-1.0278
hsa-mir-3680-2	0.44773	-1.0278
hsa-mir-3688-2	0.44773	-1.0278
hsa-mir-3150a	0.44773	-1.0278
hsa-mir-6715a	0.44773	-1.0278
hsa-mir-3150b	0.44773	-1.0278
hsa-mir-4509-1	0.44773	-1.0278
hsa-mir-1302-9	0.44773	-1.0278
hsa-mir-548d-1	0.44773	-1.0278
hsa-mir-6859-3	0.44773	-1.0278
hsa-mir-548c	0.44773	-1.0278
hsa-mir-6715b	0.44773	-1.0278
hsa-mir-7112-1	0.44773	-1.0278
hsa-mir-4520b	0.44773	-1.0278
hsa-mir-7112-2	0.44773	-1.0278
hsa-mir-3119-1	0.44773	-1.0278
hsa-mir-3119-2	0.44773	-1.0278
hsa-mir-8086	0.44773	-1.0278
hsa-mir-3156-2	0.44773	-1.0278
hsa-mir-6077-2	0.44773	-1.0278
hsa-mir-3199-2	0.44773	-1.0278
hsa-mir-3199-1	0.44773	-1.0278
hsa-mir-4773-2	0.44773	-1.0278
hsa-mir-514a-3	0.44773	-1.0278
hsa-mir-3688-1	0.44773	-1.0278
hsa-mir-4773-1	0.44773	-1.0278
hsa-mir-1972-2	0.44773	-1.0278
hsa-mir-4524a	0.44773	-1.0278
hsa-mir-7641-1	0.44773	-1.0278
hsa-mir-103a-1	0.44773	-1.0278
hsa-mir-34a	0.19705	-1.0278
hsa-mir-486-2	0.44773	-1.0278
hsa-mir-6738	0.18172	-1.0278
hsa-mir-329-1	0.44773	-1.0278
UBA52	0.013361	-1.0278
CBWD1	0.017207	-1.0278
DPH6	0.022741	-1.0278
KLF1	0.032056	-1.0278
SPIN2A	0.036256	-1.0278
RIPK2	0.056552	-1.0278
CABLES1	0.058236	-1.0278
SLC8B1	0.068973	-1.0278
SPANXC	0.069483	-1.0278
EML2	0.072273	-1.0278
MLL2	0.083679	-1.0278
PEX11A	0.086998	-1.0278
FAM21C	0.090212	-1.0278
PPAP2C	0.090806	-1.0278
C10orf114	0.09185	-1.0278
AGAP5	0.092231	-1.0278
C1orf234	0.10117	-1.0278
KCNJ12	0.10516	-1.0278
PCDHA12	0.1098	-1.0278
VCY	0.11818	-1.0278
FRYL	0.124	-1.0278
POLR2J2	0.13512	-1.0278
MPHOSPH6	0.14137	-1.0278
PRAC1	0.14298	-1.0278
SLC2A8	0.15044	-1.0278
HOXB9	0.15857	-1.0278
HIST2H2AA4	0.17135	-1.0278
MTHFS	0.17593	-1.0278
LOC729059	0.17994	-1.0278
PDPK1	0.18144	-1.0278
SPATA31A5	0.18592	-1.0278
TP53TG3	0.18959	-1.0278
VCY1B	0.19058	-1.0278
ACKR2	0.22031	-1.0278
SSX4	0.22292	-1.0278
SULT1A3	0.23023	-1.0278
GSAP	0.23224	-1.0278
CXorf51A	0.23655	-1.0278
GPR124	0.23702	-1.0278
hsa-mir-518f	0.23793	-1.0278
PCDHA9	0.24379	-1.0278
KAAG1	0.2616	-1.0278
OR2A1	0.26471	-1.0278
NLRP8	0.26623	-1.0278
SCGB1C1	0.26657	-1.0278
SPRR2D	0.26751	-1.0278
GAGE12J	0.26762	-1.0278
DEFB107B	0.28188	-1.0278
DNAH5	0.29018	-1.0278
GAGE12G	0.35916	-1.0278
GAGE12I	0.35916	-1.0278
IQCJ-SCHIP1	0.35916	-1.0278
LOC642778	0.35916	-1.0278
LOC642799	0.35916	-1.0278
C3orf83	0.35916	-1.0278
TP53TG3B	0.35916	-1.0278
UGT1A10	0.35916	-1.0278
FOXD4L3	0.35916	-1.0278
PPIAL4B	0.35916	-1.0278
PPIAL4A	0.35916	-1.0278
ZBED1_Y	0.35916	-1.0278
hsa-mir-4659a	0.35916	-1.0278
hsa-mir-4659b	0.35916	-1.0278
HNRPDL	0.35916	-1.0278
JMJD7	0.35916	-1.0278
NUTM2F	0.35916	-1.0278
CDY2A	0.35916	-1.0278
CDY2B	0.35916	-1.0278
GOLGA6D	0.35916	-1.0278
GOLGA6C	0.35916	-1.0278
BOLA2	0.35916	-1.0278
PLGLB1	0.35916	-1.0278
OPN1MW2	0.35916	-1.0278
LOC100129480	0.35916	-1.0278
OPN1MW	0.35916	-1.0278
CT45A1	0.35916	-1.0278
CT47A6	0.35916	-1.0278
CBWD3	0.35916	-1.0278
NXF2B	0.35916	-1.0278
hsa-mir-517a	0.35916	-1.0278
DEFB130	0.35916	-1.0278
USP17L11	0.35916	-1.0278
ISY1-RAB43	0.35916	-1.0278
ISY1	0.35916	-1.0278
CSB-PGBD3	0.35916	-1.0278
LOC646498	0.35916	-1.0278
RGPD8	0.35916	-1.0278
JMJD7-PLA2G4B	0.35916	-1.0278
RPL36A-HNRNPH2	0.35916	-1.0278
PRR20C	0.35916	-1.0278
OR4F17	0.35916	-1.0278
OR4F21	0.35916	-1.0278
IL3RA_Y	0.35916	-1.0278
OR4F29	0.35916	-1.0278
COMMD3-BMI1	0.35916	-1.0278
HBA1	0.35916	-1.0278
CD99_Y	0.35916	-1.0278
HBA2	0.35916	-1.0278
SPRY3_X	0.35916	-1.0278
NUTM2G	0.35916	-1.0278
SPRY3_Y	0.35916	-1.0278
CT47A10	0.35916	-1.0278
DAZ1	0.35916	-1.0278
DAZ2	0.35916	-1.0278
CT45A6	0.35916	-1.0278
UGT1A4	0.35916	-1.0278
PRR5-ARHGAP8	0.35916	-1.0278
UGT1A6	0.35916	-1.0278
LOC100287399	0.35916	-1.0278
PPP2R3B_X	0.35916	-1.0278
PPP2R3B_Y	0.35916	-1.0278
UGT1A3	0.35916	-1.0278
UGT1A5	0.35916	-1.0278
TP53TG3C	0.35916	-1.0278
RGPD5	0.35916	-1.0278
ZIM2	0.35916	-1.0278
TMEM189-UBE2V1	0.35916	-1.0278
XKRY2	0.35916	-1.0278
NXF2	0.35916	-1.0278
USP17L17	0.35916	-1.0278
USP17L12	0.35916	-1.0278
OR4F3	0.35916	-1.0278
OR4F4	0.35916	-1.0278
PHYKPL	0.35916	-1.0278
HIST2H4B	0.35916	-1.0278
XAGE1B	0.35916	-1.0278
RBM14-RBM4	0.35916	-1.0278
XAGE1A	0.35916	-1.0278
BAGE5	0.35916	-1.0278
BAGE4	0.35916	-1.0278
EIF3CL	0.35916	-1.0278
SPACA5	0.35916	-1.0278
PTPN20B	0.35916	-1.0278
GCOM1	0.35916	-1.0278
USP17L18	0.35916	-1.0278
USP17L19	0.35916	-1.0278
ZHX1-C8ORF76	0.35916	-1.0278
NPIP	0.35916	-1.0278
TMEM183B	0.35916	-1.0278
TSPY4	0.35916	-1.0278
TMEM183A	0.35916	-1.0278
COMMD3	0.35916	-1.0278
DHRSX_X	0.35916	-1.0278
hsa-mir-515-1	0.35916	-1.0278
hsa-mir-515-2	0.35916	-1.0278
UGT2A2	0.35916	-1.0278
CGB5	0.35916	-1.0278
RBMY1D	0.35916	-1.0278
RBMY1E	0.35916	-1.0278
RBMY1B	0.35916	-1.0278
TNFAIP8L2-SCNM1	0.35916	-1.0278
GTPBP6_X	0.35916	-1.0278
URAD	0.35916	-1.0278
C6orf170	0.35916	-1.0278
AGAP8	0.35916	-1.0278
AGAP7	0.35916	-1.0278
BPY2B	0.35916	-1.0278
BPY2	0.35916	-1.0278
CT47A4	0.35916	-1.0278
SCNM1	0.35916	-1.0278
MYZAP	0.35916	-1.0278
RPL17-C18orf32	0.35916	-1.0278
CXorf49B	0.35916	-1.0278
CXorf49	0.35916	-1.0278
SHOX_X	0.35916	-1.0278
AGAP4	0.35916	-1.0278
CSF2RA_X	0.35916	-1.0278
CSF2RA_Y	0.35916	-1.0278
PNMA6C	0.35916	-1.0278
POC1B-GALNT4	0.35916	-1.0278
SLC25A6_Y	0.35916	-1.0278
SLC25A6_X	0.35916	-1.0278
PNMA6A	0.35916	-1.0278
UGT1A9	0.35916	-1.0278
SHOX_Y	0.35916	-1.0278
GOLGA6L1	0.35916	-1.0278
LOC100133267	0.35916	-1.0278
LOC100132247	0.35916	-1.0278
DAZ3	0.35916	-1.0278
CT45A4	0.35916	-1.0278
CT45A3	0.35916	-1.0278
DAZ4	0.35916	-1.0278
CT45A2	0.35916	-1.0278
CT47A3	0.35916	-1.0278
CT47A5	0.35916	-1.0278
RPS17	0.35916	-1.0278
RPS17L	0.35916	-1.0278
RGPD6	0.35916	-1.0278
DHRSX_Y	0.35916	-1.0278
POTEB	0.35916	-1.0278
UGT1A7	0.35916	-1.0278
BCL2L2-PABPN1	0.35916	-1.0278
GAGE13	0.35916	-1.0278
CRLF2_Y	0.35916	-1.0278
CRLF2_X	0.35916	-1.0278
OR9G9	0.35916	-1.0278
RPL17	0.35916	-1.0278
PABPN1	0.35916	-1.0278
XAGE1C	0.35916	-1.0278
SLX1B	0.35916	-1.0278
SLX1A	0.35916	-1.0278
NUTMG	0.35916	-1.0278
NUTMF	0.35916	-1.0278
DEFA3	0.35916	-1.0278
DEFA1B	0.35916	-1.0278
DEFA1	0.35916	-1.0278
USP17L30	0.35916	-1.0278
PRHOXNB	0.35916	-1.0278
TBC1D3	0.35916	-1.0278
TMEM189	0.35916	-1.0278
XAGE1D	0.35916	-1.0278
XAGE1E	0.35916	-1.0278
PPAN	0.35916	-1.0278
BOLA2B	0.35916	-1.0278
hsa-mir-4536-1	0.35916	-1.0278
ABP1	0.35916	-1.0278
CGB	0.35916	-1.0278
TMEM56	0.35916	-1.0278
PRAMEF9	0.35916	-1.0278
CBWD6	0.35916	-1.0278
SPANXD	0.35916	-1.0278
PRR20E	0.35916	-1.0278
PRR20D	0.35916	-1.0278
OR4F16	0.35916	-1.0278
IL3RA_X	0.35916	-1.0278
POTEB2	0.35916	-1.0278
SPANXB2	0.35916	-1.0278
SPANXB1	0.35916	-1.0278
SCXB	0.35916	-1.0278
PGA4	0.35916	-1.0278
PGA5	0.35916	-1.0278
PGA3	0.35916	-1.0278
PALM2-AKAP2	0.35916	-1.0278
KLHL23	0.35916	-1.0278
UQCC	0.35916	-1.0278
UQCC1	0.35916	-1.0278
GTPBP6_Y	0.35916	-1.0278
ANKRD20A2	0.35916	-1.0278
ANKRD20A4	0.35916	-1.0278
SYNJ2BP-COX16	0.35916	-1.0278
SYNJ2BP	0.35916	-1.0278
TBC1D3G	0.35916	-1.0278
PLCXD1_X	0.35916	-1.0278
NPIPB5	0.35916	-1.0278
GAGE12B	0.35916	-1.0278
GAGE12C	0.35916	-1.0278
GAGE1	0.35916	-1.0278
AGXT2L2	0.35916	-1.0278
TBC1D3C	0.35916	-1.0278
TBC1D3B	0.35916	-1.0278
TSPY1	0.35916	-1.0278
SPACA5B	0.35916	-1.0278
PHOSPHO2-KLHL23	0.35916	-1.0278
NPIPA3	0.35916	-1.0278
NPIPA2	0.35916	-1.0278
NPIPA1	0.35916	-1.0278
CCL3L1	0.35916	-1.0278
CCL3L3	0.35916	-1.0278
FRG2	0.35916	-1.0278
SERF1A	0.35916	-1.0278
UGT1A8	0.35916	-1.0278
SERF1B	0.35916	-1.0278
USP17L20	0.35916	-1.0278
USP17L21	0.35916	-1.0278
PLGLB2	0.35916	-1.0278
P2RY8_Y	0.35916	-1.0278
GAGE2E	0.35916	-1.0278
P2RY8_X	0.35916	-1.0278
IL9R_X	0.35916	-1.0278
IL9R_Y	0.35916	-1.0278
GAGE2B	0.35916	-1.0278
F8A2	0.35916	-1.0278
F8A1	0.35916	-1.0278
GAGE2C	0.35916	-1.0278
GAGE2D	0.35916	-1.0278
ZBED1_X	0.35916	-1.0278
ASMTL_Y	0.35916	-1.0278
hsa-mir-4536-2	0.35916	-1.0278
USP17L24	0.35916	-1.0278
USP17L22	0.35916	-1.0278
USP17L25	0.35916	-1.0278
USP17L26	0.35916	-1.0278
HNRNPCL1	0.35916	-1.0278
LOC100288332	0.35916	-1.0278
GAGE12E	0.35916	-1.0278
ERCC6	0.35916	-1.0278
GAGE12D	0.35916	-1.0278
GAGE12F	0.35916	-1.0278
CD99_X	0.35916	-1.0278
CT47A1	0.35916	-1.0278
SCXA	0.35916	-1.0278
SPANXA1	0.35916	-1.0278
C8orf76	0.35916	-1.0278
PLCXD1_Y	0.35916	-1.0278
TBC1D32	0.35916	-1.0278
USP17L28	0.35916	-1.0278
USP17L27	0.35916	-1.0278
USP17L29	0.35916	-1.0278
TMED7-TICAM2	0.35916	-1.0278
TRIM49C	0.35916	-1.0278
TRIM49B	0.35916	-1.0278
HNRNPDL	0.35916	-1.0278
PRAMEF15	0.35916	-1.0278
PALM2	0.35916	-1.0278
AOC1	0.35916	-1.0278
ASMT_Y	0.35916	-1.0278
ASMTL_X	0.35916	-1.0278
XKRY	0.35916	-1.0278
PRR20A	0.35916	-1.0278
KRTAP2-1	0.35916	-1.0278
DEFB103B	0.35916	-1.0278
HIST1H4K	0.35916	-1.0278
HIST1H4J	0.35916	-1.0278
CT47A9	0.35916	-1.0278
SRGAP2B	0.35916	-1.0278
NBPF15	0.35916	-1.0278
NBPF16	0.35916	-1.0278
SRGAP2C	0.35916	-1.0278
CT47A2	0.35916	-1.0278
CT47A12	0.35916	-1.0278
CT47A11	0.35916	-1.0278
DEFB103A	0.35916	-1.0278
LOC649330	0.35916	-1.0278
PEG3	0.35916	-1.0278
HIST2H4A	0.35916	-1.0278
FOXD4L6	0.35916	-1.0278
FOXD4L4	0.35916	-1.0278
TMEM56-RWDD3	0.35916	-1.0278
GAGE6	0.35916	-1.0278
GAGE7	0.35916	-1.0278
CT47A8	0.35916	-1.0278
CT47A7	0.35916	-1.0278
MYCL1	0.35916	-1.0278
TVP23C-CDRT4	0.35916	-1.0278
MYCL	0.35916	-1.0278
TVP23C	0.35916	-1.0278
GAGE5	0.35916	-1.0278
EIF3C	0.35916	-1.0278
PRR20B	0.35916	-1.0278
LOC100996331	0.35916	-1.0278
ASMT_X	0.35916	-1.0278
RBMY1A1	0.35916	-1.0278
CGB8	0.35916	-1.0278
DEFB104B	0.35916	-1.0278
BAGE3	0.35916	-1.0278
DEFB104A	0.35916	-1.0278
C3orf84	0.35916	-1.0278
SPDYE2B	0.35916	-1.0278
SPDYE2	0.35916	-1.0278
AKAP17A_X	0.35916	-1.0278
AKAP17A_Y	0.35916	-1.0278
PPIAL4C	0.35916	-1.0278
VAMP7_X	0.35916	-1.0278
PPAN-P2RY11	0.35916	-1.0278
VAMP7_Y	0.35916	-1.0278
PTPN20A	0.35916	-1.0278
UGT2A1	0.35916	-1.0278
OR9G1	0.35916	-1.0278
hsa-mir-1972-1	0.44773	-1.0278
DEFB106A	0.35916	-1.0278
H2AFB3	0.35916	-1.0278
WTAP	0.0061046	-1.0278
MEF2BNB-MEF2B	0.35916	-1.0278
F8A3	0.35916	-1.0278
LIMS3	0.35916	-1.0278
APOBEC3A_B	0.35916	-1.0278
NAT9	0.35916	-1.0278
RPS10-NUDT3	0.35916	-1.0278
hsa-mir-6885	0.045006	-1.0278
ERCC2	0.0042757	-1.0278
hsa-mir-3926-2	0.44773	-1.0278
hsa-mir-486	0.44773	-1.0278
KRT23	0.17135	-1.0278
RBM14	0.35916	-1.0278
RBMY1F	0.35916	-1.0278
DEFB105A	0.35916	-1.0278
RALA	0.12774	-1.0278
PEG10	0.091477	-1.0278
ZNF397	0.092709	-1.0278
hsa-mir-5683	0.14917	-1.0278
FOXJ3	0.094029	-1.0278
VPS25	0.14385	-1.0278
HIST1H3G	0.18552	-1.0278
ZDHHC20	0.096515	-1.0278
GTF2H2	0.095242	-1.0278
SPRR2B	0.35916	-1.0278
FAM101A	0.35916	-1.0278
SYNRG	0.35916	-1.0278
IFNA13	0.35916	-1.0278
CBWD2	0.35916	-1.0278
ATP6V0C	0.35916	-1.0278
RPL14	0.14046	-1.0278
BPY2C	0.35916	-1.0278
AGPHD1	0.35916	-1.0278
hsa-mir-520h	0.44773	-1.0278
H2AFB1	0.35916	-1.0278
ENO1	0.35916	-1.0278
TRAPPC4	0.35916	-1.0278
DEFB105B	0.35916	-1.0278
CCDC77	0.11228	-1.0278
LRRC33	0.35916	-1.0278
hsa-mir-3926-1	0.44773	-1.0278
H2AFB2	0.35916	-1.0278
SPANXA2	0.35916	-1.0278
U2AF1L4	0.35916	-1.0278
AMY1A	0.35916	-1.0278
hsa-mir-514a-1	0.44773	-1.0278
CCL4L2	0.35916	-1.0278
GIMAP1-GIMAP5	0.35916	-1.0278
PCDHA13	0.35916	-1.0278
hsa-mir-1244-1	0.44773	-1.0278
MKI67IP	0.12577	-1.0278
HSFY2	0.35916	-1.0278
DEFB106B	0.35916	-1.0278
PLEKHD1	0.049282	-1.0278
POTEM	0.35916	-1.0278
HSFX1	0.35916	-1.0278
CXorf51B	0.35916	-1.0278
AGAP6	0.35916	-1.0278
ZNF816-ZNF321P	0.20873	-1.0278
MUC20	0.35916	-1.0278
GPR155	0.35916	-1.0278
hsa-mir-3118-4	0.25707	-1.0278
hsa-mir-3118-6	0.25707	-1.0278
C9orf69	0.075063	-1.0278
LOC100287534	0.35916	-1.0278
LOC100288255	0.35916	-1.0278
SSX2	0.35916	-1.0278
AMY1B	0.35916	-1.0278
CCT2	0.045729	-1.0278
HUS1	0.17941	-1.0278
hsa-mir-1283-2	0.22522	-1.0278
GPER	0.35916	-1.0278
PCDHA4	0.35916	-1.0278
CYP3A7	0.35916	-1.0278
PTGES3L	0.35916	-1.0278
EGR2	0.10409	-1.0278
DYNC2H1	0.027566	-1.0278
POTEE	0.35916	-1.0278
STON1	0.35916	-1.0278
DHX36	0.070939	-1.0278
ARL17A	0.35916	-1.0278
PAICS	0.35916	-1.0278
USP17L5	0.35916	-1.0278
CTAG1B	0.35916	-1.0278
FLJ27352	0.074111	-1.0278
hsa-mir-1185-1	0.44773	-1.0278
C2orf53	0.065229	-1.0278
ATP5J2	0.2083	-1.0278
MAST4	0.13331	-1.0278
TBX4	0.067138	-1.0278
C18orf21	0.027275	-1.0278
TRIM35	0.11001	-1.0278
FAM115A	0.13359	-1.0278
CLEC18B	0.35916	-1.0278
HIST2H3A	0.35916	-1.0278
C7orf55-LUC7L2	0.35916	-1.0278
CGB2	0.35916	-1.0278
CDY1	0.35916	-1.0278
SMCO4	0.35916	-1.0278
SERPINE1	0.35916	-1.0278
SHISA4	0.016172	-1.0278
ZRSR2	0.16248	-1.0278
DNM2	0.1104	-1.0278
PCDHGA1	0.35916	-1.0278
INS	0.35916	-1.0278
hsa-mir-527	0.44773	-1.0278
C22orf46	0.17994	-1.0278
hsa-mir-3156-1	0.44773	-1.0278
SYN3	0.35916	-1.0278
hsa-mir-3673	0.44773	-1.0278
SULT1A4	0.35916	-1.0278
SLC26A7	0.35916	-1.0278
SPRR2E	0.35916	-1.0278
hsa-mir-4662b	0.44773	-1.0278
ZNF311	0.35916	-1.0278
SPATA31A7	0.35916	-1.0278
TP53RK	0.35916	-1.0278
PAX5	0.098264	-1.0278
PRAMEF6	0.35916	-1.0278
WDR70	0.15566	-1.0278
MAGEA9	0.35916	-1.0278
AGAP9	0.085257	-1.0278
KRTAP2-2	0.35916	-1.0278
RBM15	0.16196	-1.0278
CCDC23	0.35916	-1.0278
URGCP-MRPS24	0.35916	-1.0278
HIST2H3C	0.35916	-1.0278
ACSM1	0.35916	-1.0278
POLR3E	0.22148	-1.0278
hsa-mir-4509-2	0.10911	-1.0278
NBPF4	0.35916	-1.0278
NKAIN3	0.18615	-1.0278
RBAK-RBAKDN	0.35916	-1.0278
hsa-mir-6862-1	0.14854	-1.0278
RBM11	0.35916	-1.0278
FAM156A	0.35916	-1.0278
TRMT5	0.036544	-1.0278
IL12RB1	0.35916	-1.0278
NOMO2	0.35916	-1.0278
SNRNP25	0.35916	-1.0278
PRKRA	0.35916	-1.0278
RPL6	0.028927	-1.0278
KLRC4	0.1798	-1.0278
NECAB2	0.12249	-1.0278
TBC1D3H	0.35916	-1.0278
DEFB107A	0.35916	-1.0278
RASA4B	0.089052	-1.0278
CBWD5	0.35916	-1.0278
ING3	0.35916	-1.0278
hsa-mir-3184	0.44773	-1.0278
CASC10	0.35916	-1.0278
CGB7	0.35916	-1.0278
LMTK3	0.35916	-1.0278
OR8U1	0.35916	-1.0278
hsa-mir-520g	0.44773	-1.0278
FXYD6	0.35916	-1.0278
hsa-mir-513a-1	0.44773	-1.0278
GOLGA6L10	0.35916	-1.0278
CILP2	0.07027	-1.0278
OR2A7	0.16128	-1.0278
ALG11	0.35916	-1.0278
ST20-MTHFS	0.35916	-1.0278
RIOK3	0.17736	-1.0278
UGT1A1	0.35916	-1.0278
hsa-mir-7-2	0.22388	-1.0278
ASB3	0.35916	-1.0278
HIST2H2AA3	0.35916	-1.0278
TRIM49	0.35916	-1.0278
FMO5	0.059351	-1.0278
TRIM64	0.35916	-1.0278
LOC100287177	0.35916	-1.0278
TPGS1	0.098264	-1.0278
ZFAND4	0.35916	-1.0278
SMR3B	0.11325	-1.0278
LSM6	0.14556	-1.0278
SLC9C2	0.20125	-1.0278
TARP	0.17135	-1.0278
HNRNPH2	0.35916	-1.0278
TRIM39	0.35916	-1.0278
HSFX2	0.35916	-1.0278
FAM86B1	0.35916	-1.0278
GLT8D2	0.35916	-1.0278
HNF1B	0.35916	-1.0278
IFNA1	0.35916	-1.0278
PCDHA1	0.35916	-1.0278
DGCR14	0.35916	-1.0278
FAM156B	0.35916	-1.0278
MDP1	0.041641	-1.0278
GPR89B	0.35916	-1.0278
PPIAL4D	0.35916	-1.0278
hsa-mir-4771-2	0.44773	-1.0278
CCBP2	0.35916	-1.0278
URGCP	0.35916	-1.0278
SPDYE5	0.2235	-1.0278
RPS12	0.14909	-1.0278
TBC1D8B	0.13562	-1.0278
TIGD3	0.35916	-1.0278
NPTX2	0.35916	-1.0278
hsa-mir-4520a	0.44773	-1.0278
RPL12	0.17135	-1.0278
QARS	0.35916	-1.0278
ADHFE1	0.35916	-1.0278
SPDL1	0.19085	-1.0278
C9orf114	0.35916	-1.0278
C4A	0.35916	-1.0278
POLR2J3	0.35916	-1.0278
hsa-mir-548o-2	0.056731	-1.0278
ZBED6CL	0.35916	-1.0278
TAF6L	0.21012	-1.0278
RPL24	0.35916	-1.0278
GGNBP2	0.35916	-1.0278
C4B	0.35916	-1.0278
ZNF300	0.35916	-1.0278
hsa-mir-33b	0.034321	-1.0278
SPPL3	0.35916	-1.0278
C15orf59	0.35916	-1.0278
hsa-mir-4679-2	0.13773	-1.0278
NonTargetingControlGuideForHuman_0061	0.13773	-1.0278
NonTargetingControlGuideForHuman_0460	0.13773	-1.0278
hsa-mir-4679-1	0.13773	-1.0278
hsa-mir-7108	0.44773	-1.0278
RPS25	0.032288	-1.0278
PCYOX1L	0.12848	-1.0278
PHF2	0.35916	-1.0278
hsa-mir-3180-1	0.44773	-1.0278
ABCC10	0.35916	-1.0278
PCDHA5	0.35916	-1.0278
FAM118B	0.35916	-1.0278
NRROS	0.35916	-1.0278
hsa-mir-6511b-2	0.44773	-1.0278
hsa-mir-1185-2	0.44773	-1.0278
PCDHGC5	0.35916	-1.0278
GRAP	0.034795	-1.0278
hsa-mir-329-2	0.44773	-1.0278
KCNJ5	0.23023	-1.0278
KDM3A	0.071753	-1.0278
NME1-NME2	0.079833	-1.0278
hsa-mir-3622a	0.44773	-1.0278
TBC1D3F	0.10326	-1.0278
MAGEA2	0.35916	-1.0278
hsa-mir-4771-1	0.44773	-1.0278
OR2A42	0.35916	-1.0278
METTL13	0.068505	-1.0278
SRGN	0.11464	-1.0278
RBMY1J	0.35916	-1.0278
EHD3	0.35916	-1.0278
MAGEA9B	0.35916	-1.0278
PSTPIP2	0.035005	-1.0278
hsa-mir-513a-2	0.44773	-1.0278
C8orf42	0.16448	-1.0278
GPR89A	0.35916	-1.0278
BIVM	0.35916	-1.0278
SS18L2	0.098264	-1.0278
BIVM-ERCC5	0.35916	-1.0278
TMEM40	0.027358	-1.0278
KMT2D	0.35916	-1.0278
ARPC4-TTLL3	0.35916	-1.0278
OR51S1	0.12042	-1.0278
TP53TG3D	0.35916	-1.0278
hsa-mir-3622b	0.44773	-1.0278
SERTAD4	0.20098	-1.0278
PCDHAC1	0.35916	-1.0278
MOAP1	0.35916	-1.0278
TICAM2	0.35916	-1.0278
SCHIP1	0.35916	-1.0278
B3GNTL1	0.080217	-1.0278
CYP27A1	0.17891	-1.0278
PLEKHM1	0.13771	-1.0278
LRRK1	0.18575	-1.0278
PRKAA2	0.35916	-1.0278
GPR75-ASB3	0.35916	-1.0278
SLC22A24	0.35916	-1.0278
RIMBP3B	0.35916	-1.0278
GTPBP5	0.35916	-1.0278
POTEJ	0.35916	-1.0278
CENPE	0.35916	-1.0278
MEF2B	0.35916	-1.0278
ZKSCAN5	0.089705	-1.0278
KCNG3	0.0068452	-1.0278
LOC653486	0.35916	-1.0278
GRM4	0.045768	-1.0278
CLPSL2	0.13111	-1.0278
CTAG1A	0.35916	-1.0278
CCL4L1	0.35916	-1.0278
TRPM5	0.20709	-1.0278
MISP	0.35916	-1.0278
SPICE1	0.35916	-1.0278
KCNJ18	0.35916	-1.0278
NBPF6	0.35916	-1.0278
DHRS7B	0.10697	-1.0278
EPPIN-WFDC6	0.35916	-1.0278
ADAM7	0.35916	-1.0278
IL17C	0.12763	-1.0278
CTRB1	0.35916	-1.0278
KIAA0146	0.20719	-1.0278
SPDYE6	0.35916	-1.0278
PRY2	0.35916	-1.0278
CDY1B	0.35916	-1.0278
TMEM31	0.036973	-1.0278
FAM5C	0.083806	-1.0278
TBCE	0.095894	-1.0278
FOXD4L2	0.35916	-1.0278
REV1	0.109	-1.0278
CYTH4	0.35916	-1.0278
KRTAP2-4	0.35916	-1.0278
LGALS9C	0.35916	-1.0278
PCDHGA10	0.35916	-1.0278
DNAJB12	0.35916	-1.0278
TMEFF1	0.22405	-1.0278
hsa-mir-3914-1	0.44773	-1.0278
CAPSL	0.19921	-1.0278
SLC39A8	0.35916	-1.0278
ZNF705A	0.21782	-1.0278
FXYD6-FXYD2	0.35916	-1.0278
SLC52A3	0.14715	-1.0278
TMEM60	0.16422	-1.0278
C3orf37	0.35916	-1.0278
HPS6	0.35916	-1.0278
NPIPA5	0.35916	-1.0278
LOC100129083	0.07022	-1.0278
hsa-mir-3180-2	0.44773	-1.0278
CELF5	0.18633	-1.0278
ANKRD7	0.079799	-1.0278
OGFOD2	0.35916	-1.0278
PNMA3	0.017444	-1.0278
CHURC1	0.35916	-1.0278
ARL17B	0.35916	-1.0278
CT47B1	0.21721	-1.0278
KRT83	0.35916	-1.0278
CLEC18C	0.35916	-1.0278
HNRNPLL	0.35916	-1.0278
ECI1	0.35916	-1.0278
ANKRD20A3	0.35916	-1.0278
STON1-GTF2A1L	0.35916	-1.0278
SMN2	0.1168	-1.0278
OR8U8	0.35916	-1.0278
APITD1-CORT	0.35916	-1.0278
POU2AF1	0.090362	-1.0278
TBL1Y	0.18767	-1.0278
CCDC169	0.17392	-1.0278
HOXC9	0.35916	-1.0278
LOC100130451	0.20042	-1.0278
ZER1	0.35916	-1.0278
FOXG1	0.35916	-1.0278
SPIDR	0.35916	-1.0278
PCDHA11	0.35916	-1.0278
XKR7	0.18866	-1.0278
KIR2DL4	0.35916	-1.0278
LIMS3L	0.35916	-1.0278
hsa-mir-371a	0.44773	-1.0278
IPO7	0.13203	-1.0278
ANKRD20A1	0.35916	-1.0278
APOBEC3A	0.35916	-1.0278
INS-IGF2	0.35916	-1.0278
RPS10	0.35916	-1.0278
HTR1E	0.35916	-1.0278
MAGEA2B	0.35916	-1.0278
hsa-mir-941-1	0.24118	-1.0278
SLC25A11	0.1451	-1.0278
TTC19	0.35916	-1.0278
TET3	0.20328	-1.0278
VCX3A	0.35916	-1.0278
PTGES3L-AARSD1	0.35916	-1.0278
PRR5	0.35916	-1.0278
PNPLA7	0.12603	-1.0278
CDK5RAP3	0.35916	-1.0278
hsa-mir-423	0.44773	-1.0278
OR52K1	0.092061	-1.0278
C12orf4	0.18567	-1.0278
EPS15L1	0.023693	-1.0278
RGPD1	0.35916	-1.0278
ZNF281	0.027148	-1.0278
GINS1	0.35916	-1.0278
DNAJA3	0.35916	-1.0278
NEDD8-MDP1	0.35916	-1.0278
NBL1	0.35916	-1.0278
WFDC6	0.11086	-1.0278
CLEC18A	0.35916	-1.0278
C5orf34	0.087991	-1.0278
TRIM39-RPP21	0.35916	-1.0278
GOLGA6B	0.00082026	-1.0278
TCEANC	0.19769	-1.0278
BLOC1S4	0.35916	-1.0278
TGIF2-C20orf24	0.35916	-1.0278
IPMK	0.0056104	-1.0278
TGM1	0.17212	-1.0278
DCDC2	0.19339	-1.0278
TIGD6	0.098264	-1.0278
NME1	0.11509	-1.0278
RBM4	0.35916	-1.0278
NOTUM	0.10452	-1.0278
hsa-mir-103b-1	0.44773	-1.0278
AP1S2	0.35916	-1.0278
MBD3L5	0.35916	-1.0278
C7orf29	0.35916	-1.0278
FEM1C	0.35916	-1.0278
PRAMEF5	0.35916	-1.0278
PCDHA6	0.35916	-1.0278
BZW2	0.35916	-1.0278
NDUFS4	0.35916	-1.0278
GOLGA6L6	0.35916	-1.0278
IL5RA	0.35916	-1.0278
UNG	0.21683	-1.0278
FAM86B2	0.35916	-1.0278
NBEAL2	0.35916	-1.0278
CYB5B	0.18163	-1.0278
PCDHGA6	0.068615	-1.0278
GFER	0.17193	-1.0278
TMEM14B	0.35916	-1.0278
FRG2B	0.055667	-1.0278
hsa-mir-203b	0.44773	-1.0278
TMEM199	0.077255	-1.0278
HNRNPU	0.053965	-1.0278
hsa-mir-7160	0.21503	-1.0278
hsa-mir-516b-2	0.07992	-1.0278
NOMO1	0.35916	-1.0278
THOC6	0.35916	-1.0278
CTRB2	0.35916	-1.0278
GOLGA6L9	0.35916	-1.0278
PCDHAC2	0.35916	-1.0278
ATPBD4	0.35916	-1.0278
COX6B2	0.17537	-1.0278
SLC22A17	0.10942	-1.0278
CNIH	0.14153	-1.0278
HNRPLL	0.35916	-1.0278
MBD3L4	0.35916	-1.0278
MIEF2	0.35916	-1.0278
SPANXE	0.35916	-1.0278
ANAPC5	0.14118	-1.0278
NTS	0.35916	-1.0278
FANCC	0.35916	-1.0278
CPSF2	0.35916	-1.0278
GPX3	0.35916	-1.0278
TSPY8	0.35916	-1.0278
FBXL6	0.35916	-1.0278
SATB2	0.35916	-1.0278
hsa-mir-7641-2	0.44773	-1.0278
PABPC1L2A	0.35916	-1.0278
HMCES	0.35916	-1.0278
AMZ2	0.055043	-1.0278
TSPY3	0.35916	-1.0278
MTG2	0.35916	-1.0278
ZNF627	0.35916	-1.0278
ZNF765	0.12809	-1.0278
PCDHA10	0.35916	-1.0278
CYP3A7-CYP3AP1	0.35916	-1.0278
ARHGEF2	0.35916	-1.0278
ARPC4	0.35916	-1.0278
RGPD2	0.35916	-1.0278
SMOC2	0.044049	-1.0278
PCDHA8	0.35916	-1.0278
COX18	0.18238	-1.0278
FLG2	0.039797	-1.0278
SSX2B	0.35916	-1.0278
AMZ1	0.35916	-1.0278
MIB2	0.16227	-1.0278
PABPC1L2B	0.35916	-1.0278
XYLB	0.18093	-1.0278
PRDM9	0.19687	-1.0278
CCDC146	0.098264	-1.0278
ANKFN1	0.35916	-1.0278
IFI27L1	0.085677	-1.0278
HYKK	0.35916	-1.0278
ST13	0.18888	-1.0278
KRTAP19-4	0.18728	-1.0278
KALRN	0.22921	-1.0278
GALNT4	0.35916	-1.0278
SMCR7	0.35916	-1.0278
AKR1C2	0.35916	-1.0278
FBXO45	0.35916	-1.0278
TENC1	0.13972	-1.0278
PCDHGA9	0.35916	-1.0278
SPRR2A	0.35916	-1.0278
PION	0.35916	-1.0278
KIAA0895	0.35916	-1.0278
CDC45	0.020456	-1.0278
PCDHA2	0.35916	-1.0278
C1orf151-NBL1	0.35916	-1.0278
ZNF664-FAM101A	0.35916	-1.0278
OSCP1	0.35916	-1.0278
hsa-mir-516a-1	0.44773	-1.0278
PRY	0.35916	-1.0278
HSFY1	0.35916	-1.0278
APITD1	0.35916	-1.0278
C17orf77	0.35916	-1.0278
SPIN2B	0.35916	-1.0278
ADAMTS17	0.11426	-1.0278
PANX3	0.35916	-1.0278
SLC9A8	0.098264	-1.0278
RIMBP3C	0.35916	-1.0278
PEX6	0.010733	-1.0278
NOD1	0.35916	-1.0278
hsa-mir-642b	0.44773	-1.0278
C19orf21	0.35916	-1.0278
PHOX2A	0.35916	-1.0278
hsa-mir-4662a	0.44773	-1.0278
hsa-mir-4524b	0.44773	-1.0278
PCDHA7	0.35916	-1.0278
CDC42EP3	0.35916	-1.0278
MBIP	0.17743	-1.0278
GPER1	0.35916	-1.0278
IQCF3	0.0011885	-1.0278
GUF1	0.12577	-1.0303
BAGE	0.22641	-1.0309
NonTargetingControlGuideForHuman_0322	0.078194	-1.0341
hsa-mir-573	0.28437	-1.0351
CXCR7	0.2303	-1.0361
PKLR	0.16799	-1.0397
LY6G6F	0.13795	-1.0409
hsa-mir-4423	0.32717	-1.041
FREM3	0.21491	-1.0435
PDYN	0.10683	-1.0439
PTP4A1	0.098264	-1.0478
hsa-mir-450a-2	0.28511	-1.0479
CCZ1	0.004142	-1.0495
STXBP4	0.20791	-1.052
CNTNAP5	0.19808	-1.0521
RAB18	0.0048251	-1.0527
OR8K3	0.22818	-1.0528
OR4D5	0.19988	-1.0534
SMIM5	0.0185	-1.0574
AIG1	0.2136	-1.059
RPL13	0.016261	-1.0628
NACC1	0.15846	-1.0638
BECN1	0.014305	-1.0653
AMFR	0.24138	-1.0673
DDX21	0.12321	-1.0679
DCDC2B	0.045213	-1.0679
COPB2	0.078341	-1.0679
LAS1L	0.22225	-1.0679
COX16	0.16209	-1.0707
ERP44	0.05317	-1.0717
BMP3	0.12351	-1.073
ACBD7	0.23691	-1.073
RPL21	0.21862	-1.073
ZFYVE27	0.11542	-1.073
SSH1	0.21862	-1.073
LYPD2	0.051877	-1.0733
PPP1R16B	0.018046	-1.0759
NonTargetingControlGuideForHuman_0287	0.087551	-1.0764
NonTargetingControlGuideForHuman_0465	0.083606	-1.0781
NonTargetingControlGuideForHuman_0074	0.08948	-1.0818
NonTargetingControlGuideForHuman_0997	0.08185	-1.0845
ZNF563	0.22565	-1.0845
IDH1	0.054336	-1.0852
LAMA4	0.2374	-1.0876
AP5S1	0.12632	-1.0881
CHCHD10	0.1394	-1.0881
ZNF518B	0.1127	-1.0881
ZNF573	0.12269	-1.0891
LETM2	0.092153	-1.0903
SAFB2	0.089403	-1.0915
LLPH	0.068792	-1.0921
CCDC120	0.012905	-1.0921
GJB7	0.077377	-1.0921
RPS6KB1	0.21143	-1.0922
BHLHB9	0.14467	-1.0934
C9orf135	0.17224	-1.0971
ZNF45	0.079108	-1.0982
ABCB11	0.061544	-1.0982
SEC61A2	0.19899	-1.0993
TLK1	0.1569	-1.0993
CARD18	0.22743	-1.0996
NME6	0.083864	-1.1002
FOXD3	0.08018	-1.1009
SOX8	0.18449	-1.1009
NonTargetingControlGuideForHuman_0811	0.078668	-1.1025
NonTargetingControlGuideForHuman_0876	0.079281	-1.1032
NonTargetingControlGuideForHuman_0989	0.081619	-1.1052
TNNT2	0.055312	-1.1053
ARHGAP8	0.15244	-1.1055
DCAF17	0.023141	-1.1061
ATP5G3	0.093657	-1.1063
ATP6V1G2	0.060486	-1.1065
USP17L13	0.2409	-1.1071
hsa-mir-7705	0.00040369	-1.1104
C19orf45	0.10965	-1.1147
VPS18	0.079249	-1.115
OR4K5	0.020775	-1.1151
NonTargetingControlGuideForHuman_0947	0.089835	-1.1159
GUCD1	0.040825	-1.1174
MAP3K6	0.022372	-1.1188
SPSB4	0.044982	-1.1189
NonTargetingControlGuideForHuman_0774	0.095854	-1.121
RUFY1	0.071918	-1.121
SLC25A23	0.0084762	-1.1213
GSTCD	0.037223	-1.1234
DYNLL1	0.17135	-1.124
NonTargetingControlGuideForHuman_0602	0.085367	-1.1242
FAM9A	0.21295	-1.1244
ALDH1B1	0.064599	-1.125
CHRNA7	0.24581	-1.1261
NEGR1	0.11916	-1.1282
hsa-mir-4646	0.054005	-1.1306
TGIF2	0.2419	-1.1316
DPH1	0.019415	-1.1337
TMTC3	0.13031	-1.1338
MPPED2	0.17042	-1.1353
RB1	0.033999	-1.1377
ACAT2	0.10547	-1.1382
MRPS7	0.25276	-1.1388
ESCO2	0.1844	-1.1399
NonTargetingControlGuideForHuman_0310	0.08972	-1.141
CRYGS	0.20246	-1.1426
MAPK3	0.023543	-1.1428
hsa-mir-4300	0.30718	-1.1438
TNRC6C	0.16026	-1.1446
SLC35A1	0.11239	-1.1457
NonTargetingControlGuideForHuman_0850	0.085683	-1.1489
AQP11	0.14022	-1.1502
CECR5	0.03259	-1.1502
C11orf35	0.10228	-1.1538
ZBTB4	0.029015	-1.1544
TRIM6	0.25819	-1.1548
SPRYD7	0.063393	-1.1548
NonTargetingControlGuideForHuman_0020	0.093485	-1.158
OAF	0.14046	-1.1584
SGCB	0.23371	-1.1617
BRAP	0.25411	-1.1624
OTOG	0.11821	-1.1639
RPL10	0.06602	-1.1652
ODF3B	0.20885	-1.1656
HBG2	0.23324	-1.1662
hsa-mir-7851	0.14089	-1.1664
C2orf27B	0.26386	-1.1675
ITCH	0.03174	-1.1682
ZNF521	0.022641	-1.1694
hsa-mir-133a-2	0.13079	-1.1694
TIAL1	0.0036057	-1.1716
COG2	0.08238	-1.1717
hsa-mir-320e	0.049694	-1.1718
NTN4	0.11946	-1.1733
TMIGD2	0.19511	-1.1739
KIF2A	0.23231	-1.1747
hsa-mir-337	0.0083248	-1.1754
GATAD2A	0.059677	-1.1758
FCRL1	0.0070268	-1.1758
ACER2	0.18915	-1.1775
NonTargetingControlGuideForHuman_0464	0.09347	-1.1795
MGA	0.23575	-1.1802
CALML5	0.098264	-1.1809
FLNA	0.094188	-1.1827
TMEM192	0.16833	-1.1841
OR5AK2	0.25435	-1.185
IFT27	0.23729	-1.1862
ASCL5	0.20725	-1.1862
SS18	0.039037	-1.1903
NCAPH	0.23163	-1.1908
LOC729020	0.066197	-1.1908
RAB36	0.13476	-1.1913
UBE2U	0.16704	-1.1929
CSF3R	0.098264	-1.1938
AKIP1	0.080086	-1.1939
FOXD2	0.25827	-1.1958
VDR	0.21076	-1.1959
TSPAN16	0.2372	-1.196
CCDC25	0.11635	-1.1961
NonTargetingControlGuideForHuman_0249	0.082013	-1.1965
NonTargetingControlGuideForHuman_0657	0.098261	-1.1977
REG1B	0.10511	-1.1988
PCDHGB6	0.25618	-1.2001
IL24	0.20906	-1.2062
hsa-mir-4448	0.44773	-1.2071
XBP1	0.10156	-1.2081
OR2K2	0.1556	-1.2081
DPPA5	0.086471	-1.2106
SLC7A8	0.22707	-1.2106
STAR	0.056144	-1.2122
KIAA1211	0.16894	-1.2125
ZNF622	0.028837	-1.2125
DCTN2	0.27277	-1.2125
RNF224	0.1163	-1.214
SSFA2	0.093192	-1.2161
RNF138	0.043666	-1.2163
SRD5A2	0.079023	-1.2165
GP1BB	0.14514	-1.2172
TBC1D30	0.23288	-1.2172
PAX8	0.068039	-1.2172
SPATA31A2	0.26009	-1.2172
hsa-mir-320c-1	0.2596	-1.2204
B4GALT7	0.22165	-1.2205
PLA2G6	0.12211	-1.221
ENSA	0.25565	-1.2221
CRCT1	0.18791	-1.2257
TEX33	0.15786	-1.2257
ZKSCAN1	0.03528	-1.2267
hsa-mir-218-1	0.19824	-1.2283
VTI1B	0.25589	-1.2294
C20orf173	0.2421	-1.2303
TBX6	0.27509	-1.2318
CIDEA	0.14012	-1.232
PLEKHA2	0.11882	-1.2322
XKR3	0.23846	-1.2327
FGB	0.0010023	-1.2366
NonTargetingControlGuideForHuman_0364	0.094787	-1.2385
C1QTNF9B	0.048951	-1.2385
ACY1	0.086003	-1.2385
hsa-mir-516b-1	0.44773	-1.2417
C9orf171	0.18449	-1.2426
PAX4	0.22699	-1.2432
IPO4	0.21218	-1.2442
TMEM207	0.1183	-1.2472
SAA2-SAA4	0.25415	-1.2474
APLNR	0.15413	-1.248
NonTargetingControlGuideForHuman_0795	0.087358	-1.2495
UBOX5	0.13571	-1.2495
CNNM2	0.049236	-1.2523
C19orf44	0.025731	-1.2523
NonTargetingControlGuideForHuman_0828	0.095042	-1.2533
FANCF	0.14481	-1.2537
B3GNT3	0.11492	-1.2547
NonTargetingControlGuideForHuman_0575	0.10152	-1.2547
CAMKK2	0.11986	-1.2547
AP1B1	0.084001	-1.2568
HRCT1	0.23432	-1.2587
LHX6	0.23432	-1.2587
NonTargetingControlGuideForHuman_0450	0.10828	-1.2598
PRKAG3	0.16973	-1.2598
TACR2	0.17686	-1.26
SEPN1	0.24293	-1.261
SLC45A1	0.053882	-1.2618
ZC3H7B	0.01263	-1.2628
HRH4	0.24393	-1.2669
PTK7	0.1798	-1.2676
CHST9	0.031034	-1.2677
ZCCHC7	0.15044	-1.2687
TMEM211	0.1496	-1.2702
LOC391322	0.22476	-1.2708
ENDOU	0.15079	-1.2717
PRKD2	0.15214	-1.2738
CTSL2	0.24916	-1.2743
OR11H1	0.12968	-1.275
MAFA	0.2211	-1.2797
PEX11B	0.22727	-1.2797
PARP11	0.19318	-1.2825
NonTargetingControlGuideForHuman_0760	0.10334	-1.2837
ATP8A2	0.26611	-1.284
hsa-mir-1204	0.18312	-1.2887
NonTargetingControlGuideForHuman_0901	0.10485	-1.289
SYTL2	0.046031	-1.2899
ZNF683	0.27476	-1.2904
ARNT2	0.16906	-1.2922
NonTargetingControlGuideForHuman_0318	0.098369	-1.2922
ZFAND1	0.21357	-1.2932
LY96	0.094983	-1.2935
RASA4	0.27962	-1.2958
CD226	0.042045	-1.2966
DEFB118	0.19732	-1.2966
WDR24	0.14711	-1.2967
hsa-mir-574	0.20361	-1.2993
UHRF2	0.24204	-1.304
RAB3GAP2	0.26045	-1.3051
GLIS3	0.14349	-1.3056
NonTargetingControlGuideForHuman_0378	0.10339	-1.3056
BTAF1	0.083917	-1.308
NonTargetingControlGuideForHuman_0446	0.090939	-1.3088
KAL1	0.24843	-1.3088
UGGT1	0.10828	-1.3092
CCDC168	0.18498	-1.3095
VAX2	0.14893	-1.3096
ZNF772	0.11848	-1.3097
RTP2	0.066409	-1.3138
FAM200B	0.17771	-1.3178
TDRP	0.26688	-1.3215
USP21	0.20396	-1.3238
C1orf186	0.034529	-1.3241
MRPL15	0.090315	-1.3243
NDUFA7	0.14658	-1.3245
hsa-mir-548al	0.15709	-1.3249
hsa-mir-1273d	0.44773	-1.3249
CENPB	0.095977	-1.3252
ATP5J2-PTCD1	0.28163	-1.3258
NonTargetingControlGuideForHuman_0213	0.10447	-1.3258
SLC38A11	0.21804	-1.3263
KIF22	0.13766	-1.3275
MBD3L3	0.26128	-1.3275
hsa-mir-4321	0.16125	-1.3289
ITPR1	0.18809	-1.3289
CSHL1	0.19948	-1.3325
NonTargetingControlGuideForHuman_0282	0.10534	-1.3329
ANGPT1	0.095681	-1.3336
MYT1	0.24103	-1.3338
TSHR	0.23393	-1.3385
ATP6V1C2	0.23475	-1.3398
hsa-mir-548i-3	0.44773	-1.3426
hsa-mir-4459	0.44773	-1.3426
NonTargetingControlGuideForHuman_0236	0.16654	-1.3427
NonTargetingControlGuideForHuman_0280	0.16715	-1.3455
SLC26A1	0.17574	-1.3466
IL1RN	0.22225	-1.3466
AWAT1	0.17379	-1.3481
TRIAP1	0.078938	-1.3482
TMPRSS11D	0.15261	-1.3486
ISCU	0.0059741	-1.3486
STXBP3	0.28241	-1.35
NonTargetingControlGuideForHuman_0647	0.17326	-1.3514
hsa-mir-6088	0.44773	-1.3516
NonTargetingControlGuideForHuman_0857	0.10558	-1.3532
TMEM35	0.067271	-1.3532
YKT6	0.067055	-1.3538
POLR2C	0.091136	-1.3553
SAFB	0.2032	-1.3562
FBXO32	0.20664	-1.3562
hsa-mir-4651	0.038345	-1.3573
KNOP1	0.14109	-1.3584
AKAP8	0.28828	-1.3615
GSTT2B	0.062061	-1.3628
DR1	0.13595	-1.3628
FBXL13	0.2539	-1.3637
BEST4	0.35916	-1.365
NonTargetingControlGuideForHuman_0505	0.10739	-1.3657
C9orf16	0.18384	-1.3662
hsa-mir-4261	0.12921	-1.3667
GAL3ST3	0.099774	-1.3668
hsa-mir-4527	0.1604	-1.3684
DMRTB1	0.064011	-1.3696
EFNB3	0.032912	-1.3721
EPOR	0.21119	-1.3724
GFI1B	0.2769	-1.3727
CHMP4A	0.2769	-1.3727
OR10R2	0.11373	-1.3733
LZTFL1	0.27663	-1.3755
HEYL	0.28193	-1.3755
NonTargetingControlGuideForHuman_0472	0.092528	-1.3775
ZFYVE21	0.096184	-1.3779
SCARB2	0.42558	-1.3783
TTC1	0.024629	-1.3789
NANOS1	0.27391	-1.3822
QTRT1	0.11133	-1.383
NEK5	0.14942	-1.3837
KRR1	0.24782	-1.3848
SIRPB2	0.058162	-1.3853
NonTargetingControlGuideForHuman_0914	0.17045	-1.3863
IL1RL1	0.043617	-1.3864
GIF	0.065861	-1.3872
FAM189B	0.020682	-1.3875
FAM150A	0.25183	-1.3885
SLC47A1	0.021875	-1.3886
NonTargetingControlGuideForHuman_0603	0.16823	-1.39
NT5C1B-RDH14	0.27333	-1.3908
MTHFD1L	0.27488	-1.3921
C3orf79	0.19632	-1.3926
UBE2K	0.050153	-1.3926
RPL35A	0.26549	-1.3926
DYTN	0.21816	-1.3926
MZB1	0.1798	-1.3926
ATP2B1	0.26549	-1.3926
BTF3	0.045514	-1.3926
TMEM216	0.26549	-1.3926
HEBP1	0.037177	-1.3926
HELQ	0.18261	-1.3937
hsa-mir-2682	0.13117	-1.3943
NonTargetingControlGuideForHuman_0485	0.10711	-1.3945
C19orf82	0.35916	-1.3948
LOC284385	0.27723	-1.395
NonTargetingControlGuideForHuman_0235	0.1005	-1.3973
ZBTB48	0.25917	-1.3973
ERVMER34-1	0.26368	-1.3989
CCDC68	0.040104	-1.4001
ACKR3	0.35916	-1.4029
DEFB114	0.20659	-1.404
KCNK2	0.12695	-1.4048
MICALL1	0.10415	-1.4054
PCSK7	0.18308	-1.4058
OR10G7	0.027398	-1.406
TNNI3K	0.35916	-1.4065
NonTargetingControlGuideForHuman_0507	0.18406	-1.4069
IARS2	0.2703	-1.4087
GNL2	0.26398	-1.4089
FHOD1	0.036209	-1.4092
NonTargetingControlGuideForHuman_0194	0.1054	-1.4097
PCDHB15	0.27304	-1.411
NCL	0.21766	-1.4113
C18orf54	0.013974	-1.4113
C2orf72	0.13664	-1.412
hsa-mir-4487	0.44773	-1.4139
FXYD5	0.19548	-1.4155
NonTargetingControlGuideForHuman_0954	0.17793	-1.4157
PCDHGA3	0.35916	-1.4162
NonTargetingControlGuideForHuman_0500	0.10422	-1.4167
POMK	0.28101	-1.4167
EIF5B	0.091716	-1.4176
TFEB	0.11699	-1.4191
FOXN4	0.23865	-1.4203
PPP1R14A	0.27405	-1.4203
DUS3L	0.014498	-1.4271
LARGE	0.22341	-1.4271
LCE3E	0.19165	-1.4273
KRTAP10-6	0.048616	-1.4273
ANKRD2	0.20205	-1.4277
C7orf55	0.28729	-1.4279
NonTargetingControlGuideForHuman_0831	0.1685	-1.4286
CUL9	0.35916	-1.4287
B4GALT1	0.17062	-1.4287
TMEM200B	0.29287	-1.4289
KMT2C	0.35916	-1.4318
NonTargetingControlGuideForHuman_0126	0.17794	-1.4325
MAFK	0.060913	-1.4327
ANKRD62	0.1654	-1.4342
ZNRF1	0.075108	-1.436
NonTargetingControlGuideForHuman_0210	0.10782	-1.4367
ZMAT1	0.015978	-1.437
NonTargetingControlGuideForHuman_0922	0.10594	-1.4381
KRT25	0.27257	-1.4398
CCDC69	0.21687	-1.4414
hsa-mir-4654	0.063171	-1.4422
hsa-mir-3182	0.44773	-1.4439
ZNF461	0.0014013	-1.4465
LAMA3	0.22543	-1.4469
SIRPD	0.26227	-1.4475
hsa-mir-4775	0.14223	-1.448
DMRTC1	0.35916	-1.4503
SECISBP2L	0.07049	-1.451
MTCH1	0.35916	-1.4514
FAM163B	0.094697	-1.4514
SPDYA	0.35916	-1.4516
SPECC1L	0.17886	-1.452
OR6B1	0.11801	-1.4526
OR11H4	0.18348	-1.4526
CLIP2	0.17763	-1.4528
KTN1	0.28329	-1.4528
CRYZ	0.028192	-1.4528
COMTD1	0.12282	-1.4535
RRP1B	0.26738	-1.4536
hsa-mir-4329	0.44773	-1.4545
LRP2BP	0.22688	-1.4555
MEF2BNB	0.049923	-1.4557
CCNL1	0.10248	-1.4558
TMCO5A	0.19268	-1.4583
SLAMF7	0.20766	-1.4591
ZNF766	0.13174	-1.4592
TUSC5	0.031569	-1.4599
SMAD3	0.24168	-1.4602
RBM19	0.16747	-1.4616
AMOTL2	0.02306	-1.4617
SLC23A3	0.19206	-1.4632
RER1	0.21652	-1.4648
NonTargetingControlGuideForHuman_0791	0.10219	-1.4655
C3orf27	0.19364	-1.4655
PRSS54	0.20388	-1.4657
LRRIQ1	0.053121	-1.4657
NonTargetingControlGuideForHuman_0024	0.10916	-1.4657
PLAC4	0.21478	-1.4667
DBC1	0.28493	-1.4673
BET1	0.18352	-1.4684
RGS16	0.14807	-1.4691
NonTargetingControlGuideForHuman_0072	0.17256	-1.4693
NonTargetingControlGuideForHuman_0204	0.10808	-1.4711
CELSR1	0.22921	-1.4711
IQGAP1	0.08962	-1.4713
TIMM8B	0.26379	-1.4719
AKT1	0.35916	-1.4731
NonTargetingControlGuideForHuman_0195	0.17703	-1.4735
HES5	0.42416	-1.4743
ADAM11	0.28892	-1.4744
TRAIP	0.28892	-1.4744
NonTargetingControlGuideForHuman_0323	0.17673	-1.4748
DHX34	0.25565	-1.4755
FGL1	0.15656	-1.4763
ADRBK2	0.073793	-1.4766
FAM220A	0.20965	-1.4768
DDA1	0.17637	-1.4772
ATP6V1G1	0.0090337	-1.4772
TTR	0.021535	-1.4792
NonTargetingControlGuideForHuman_0166	0.16646	-1.4799
RFX2	0.095452	-1.4805
DACH2	0.45729	-1.4809
SPACA1	0.27213	-1.481
NonTargetingControlGuideForHuman_0709	0.18846	-1.4828
NonTargetingControlGuideForHuman_0862	0.17319	-1.4829
C20orf24	0.28662	-1.4831
PARVA	0.14289	-1.4847
NonTargetingControlGuideForHuman_0672	0.18887	-1.4871
OAZ1	0.24881	-1.4874
DEFB4A	0.22133	-1.4878
SEMA4G	0.18685	-1.4883
ZBTB8B	0.25837	-1.4885
TUBGCP2	0.10435	-1.4885
EXD2	0.35916	-1.4908
PROKR2	0.0012798	-1.4909
MATN1	0.27213	-1.4913
TRIM52	0.16629	-1.4915
NonTargetingControlGuideForHuman_0900	0.17058	-1.4944
TBC1D28	0.017298	-1.4945
FAM203A	0.42548	-1.4948
WNT5B	0.1424	-1.496
P2RY10	0.16882	-1.4967
PTGIR	0.12803	-1.4967
KIAA0319L	0.14869	-1.4974
RECK	0.16837	-1.4974
KIAA0100	0.038767	-1.4975
THBS3	0.051112	-1.4975
ACD	0.19743	-1.4988
ZBTB9	0.051599	-1.5001
CARD14	0.13725	-1.5004
RTP4	0.091891	-1.5006
CHCHD4	0.24016	-1.502
MEX3A	0.23212	-1.5036
[truncated: 19,895 more rows]

## Sheet: Original data for Fig. 1B
protein name	p Value	Log2 (Fold change)
NPC1	1.88e-05	1.5
ZFYVE20	2.28e-05	1.4495
VMA21	9.92e-05	1.4176
AAGAB	3.77e-05	1.4138
DEPDC5	4.54e-05	1.4117
EMC7	2.94e-05	1.4102
SCAP	2.26e-07	1.4075
MMGT1	1.6e-05	1.3725
SERPINB9	2.51e-05	1.372
TMEM241	7.88e-05	1.3545
LDLR	2.03e-06	1.3533
EXOC1	2.26e-07	1.3523
C12orf49	1.58e-06	1.3508
EMC6	2.26e-07	1.342
SREBF1	1.65e-05	1.342
RABEP1	2.87e-05	1.3252
CCZ1B	0.00011092	1.3035
VPS8	6.98e-05	1.2958
ATXN2L	0.00012402	1.263
DEGS1	6.78e-07	1.2469
AP2A1	6.78e-07	1.2467
WDR81	0.00022207	1.2036
EMC3	0.00017688	1.2024
NAPG	0.00011499	1.1735
MIB1	1.13e-06	1.1599
C18orf8	0.00019405	1.1599
RAB5C	0.00013532	1.1425
hsa-mir-6886	1.51e-05	1.1388
SNAPIN	0.00022613	1.0763
TMEM106B	0.00034677	1.0657
WDR91	0.0003305	0.98589
CDH7	0.014955	0.97323
IMPACT	0.014075	0.9029
FCHO2	0.0031869	0.9027
SPG11	0.00041318	0.89414
MAPK4	0.0088413	0.88861
SREBF2	0.0037819	0.88049
CCNF	0.026125	0.86473
TPM4	0.024325	0.84573
RNF32	0.030732	0.81175
GATA6	0.0087139	0.80106
RRP15	0.015796	0.80029
LOC100130301	0.022692	0.77407
AP2S1	0.015938	0.75188
SNAP29	0.012723	0.74572
MAST1	0.033126	0.73469
PCBP1	0.021684	0.72134
MNX1	0.0052923	0.71037
TTC39C	0.034394	0.66461
S1PR2	0.0021938	0.66412
HNRNPA1	0.030858	0.65669
MOGS	0.027528	0.61881
USE1	0.023376	0.5885
MRGBP	0.03608	0.58687
AKR1C4	0.037773	0.57681
C19orf24	0.026483	0.55221
NBAS	0.04472	0.52755
RAB9A	0.03872	0.52608
EMC2	0.026799	0.5247
ZNF174	0.044226	0.52191
KPTN	0.010902	0.51716
BLOC1S2	0.0044786	0.50965
RNF165	0.0041835	0.49885
ZNF230	0.0093496	0.49744
EMC4	0.010156	0.49469
ACP5	0.027444	0.48418
OR2M2	0.033252	0.465
YIPF2	0.014869	0.42705
PRPSAP1	0.025148	0.40771
AGPAT9	0.05748	0.40704
VPS39	0.044005	0.39422
PITPNB	0.022159	0.37378
SMIM11	0.0068004	0.37211
CRIPT	0.050589	0.34392
AP5Z1	0.047117	0.33165
ZNF662	0.034137	0.31443
hsa-mir-4759	0.0079101	0.3087
CNTN3	0.032771	0.29446
SERPINB13	0.025604	0.2935
WDR7	0.047923	0.29332
ALPK2	0.046566	0.29017
ATP6V1B2	0.022238	0.2534
ACSL4	0.059802	0.23957
KRT37	0.039878	0.23306
AZIN1	0.030369	0.22063
hsa-mir-4511	0.024029	0.21419
GGPS1	0.040251	0.20936
IFT43	0.020353	0.20456
EDEM3	0.044758	0.19352
EMC1	0.0047542	0.19321
EXOG	0.047464	0.19161
ARRDC2	0.033165	0.18907
SFI1	0.015221	0.18693
SEPP1	0.063103	0.18692
SLC14A1	0.014594	0.18229
CLYBL	0.031521	0.17485
FBXO7	0.023259	0.15996
IGF1R	0.02532	0.15537
PTAR1	0.017684	0.15297
2017-09-04	0.011807	0.15258
NTSR2	0.061328	0.13649
CELA2A	0.040296	0.12901
C11orf65	0.062367	0.11965
COG4	0.012584	0.11317
PAPD5	0.02676	0.071518
SNX24	0.063356	0.063747
CACNA1A	0.021535	0.050867
UBR2	0.039592	0.045148
ZNF207	0.067439	0.042574
CACNA1I	0.0010471	0.038103
SLC43A3	0.084093	0.036323
BST2	0.062797	0.035725
JUN	0.032512	0.033167
RPL23	0.076388	0.026133
GTF2F2	0.0078667	0.009338
