# Supplementary material for: POST1/C12ORF49 regulates the SREBP pathway by promoting site-1 protease maturation
Source: Protein Cell. 2020 Jul 14;12(4):279–96. doi: 10.1007/s13238-020-00753-3 (PMC8019017; doi:10.1007/s13238-020-00753-3)
Supplement: Supplementary file 4 — Supplementary material 4 (XLSX 1665 kb) [file 13238_2020_753_MOESM4_ESM.xlsx]

## Sheet: TPM value for all genes
	TPM value						Relative fold change
GeneID	HeLa_FBS	HeLa_Depletion	HeLa_25HC	POST1_KO_FBS	POST1_KO_Depleton	POST1_KO_25HC	HeLa_FBS/HeLa_FBS	HeLa_Depletion/HeLa_FBS	HeLa_25HC/HeLa_FBS	KO_FBS/HeLa_FBS	KO_Depletion/HeLa_FBS	KO_25HC/HeLa_FBS
ENSG00000186480(INSIG1)	27.402	399.47	47.957	45.223	180.658	37.473	1	14.5781	1.75013	1.65035	6.59288	1.36753
ENSG00000112972(HMGCS1)	32.475	391.268	34.239	38.687	112.05	28.754	1	12.0483	1.05432	1.19129	3.45035	0.88542
ENSG00000052802(MSMO1)	21.714	250.438	29.874	35.987	112.777	21.547	1	11.5335	1.37579	1.65732	5.19375	0.992309
ENSG00000104549(SQLE)	28.509	267.393	50.292	54.075	111.314	26.36	1	9.37925	1.76407	1.89677	3.90452	0.92462
ENSG00000167508(MVD)	39.332	366.016	42.883	49.126	108.75	31.723	1	9.30581	1.09028	1.24901	2.76492	0.806544
ENSG00000067064(IDI1)	46.345	427.058	62.246	61.534	188.657	45.59	1	9.21476	1.3431	1.32774	4.07071	0.983709
ENSG00000120437(ACAT2)	22.821	200.137	29.58	32.828	79.574	25.665	1	8.76986	1.29617	1.4385	3.48688	1.12462
ENSG00000100344(PNPLA3)	13.583	96.385	23.671	24.905	31.099	13.576	1	7.096	1.74269	1.83354	2.28955	0.999485
ENSG00000113161(HMGCR)	38.113	256.108	50.635	49.78	113.994	42.359	1	6.7197	1.32855	1.30612	2.99095	1.11141
ENSG00000130164(LDLR)	40.039	267.37	71.996	61.725	148.528	50.313	1	6.67774	1.79815	1.54162	3.70958	1.2566
ENSG00000160285(LSS)	43.117	281.387	62.198	60.454	131.433	49.543	1	6.52613	1.44254	1.40209	3.04829	1.14904
ENSG00000160326(SLC2A6)	19.033	108.302	26.071	23.89	38.021	24.305	1	5.69022	1.36978	1.25519	1.99764	1.27699
ENSG00000172893(DHCR7)	45.699	257.373	64.764	71.515	140.759	45.865	1	5.63192	1.41719	1.56491	3.08013	1.00363
ENSG00000163993(S100P)	13.868	77.45	80.642	95.159	15.779	14.627	1	5.5848	5.81497	6.86177	1.1378	1.05473
ENSG00000160752(FDPS)	160.173	852.424	188.227	202.046	420.829	151.839	1	5.3219	1.17515	1.26142	2.62734	0.947969
ENSG00000129354(AP1M2)	45.434	235.941	52.813	48.128	149.522	39.442	1	5.19305	1.16241	1.05929	3.29097	0.868116
ENSG00000099194(SCD)	564.859	2829.12	994.466	891.114	1550.06	791.984	1	5.00855	1.76056	1.57759	2.74415	1.40209
ENSG00000079459(FDFT1)	69.385	343.985	89.009	92.568	198.314	68.905	1	4.95763	1.28283	1.33412	2.85817	0.993082
ENSG00000162194(LBHD1)	16.919	83.358	12.075	13.448	22.669	13.859	1	4.92689	0.713695	0.794846	1.33985	0.819138
ENSG00000131473(ACLY)	306.67	1433.41	381.98	388.205	599.733	297.896	1	4.67413	1.24557	1.26587	1.95563	0.971389
ENSG00000274630(AC125257.2)	37.93	175.982	56.715	44.324	74.849	30.233	1	4.63965	1.49525	1.16857	1.97335	0.797074
ENSG00000109107(ALDOC)	24.837	110.69	33.061	39.48	64.344	23.137	1	4.45666	1.33112	1.58956	2.59065	0.931554
ENSG00000001630(CYP51A1)	10.864	47.609	12.392	15.187	23.246	10.009	1	4.38227	1.14065	1.39792	2.13973	0.9213
ENSG00000100196(KDELR3)	11.181	45.562	41.729	37.867	16.114	14.966	1	4.07495	3.73213	3.38673	1.44119	1.33852
ENSG00000164211(STARD4)	11.417	46.488	13.46	16.844	26.233	14.056	1	4.07182	1.17894	1.47534	2.29771	1.23115
ENSG00000169418(NPR1)	22.052	88.178	47.263	48.763	46.015	20.454	1	3.99864	2.14325	2.21127	2.08666	0.927535
ENSG00000133935(ERG28)	22.618	87.178	23.917	27.069	48.362	21.278	1	3.85436	1.05743	1.19679	2.13821	0.940755
ENSG00000169710(FASN)	891.788	3406.23	993.707	1098.38	1748.8	826.147	1	3.81956	1.11429	1.23165	1.961	0.926394
ENSG00000175886(RPL7AP66)	16.919	63.787	24.907	49.36	57.324	43.893	1	3.77014	1.47213	2.91743	3.38814	2.5943
ENSG00000169174(PCSK9)	100.859	377.504	150.043	138.997	220.703	110.584	1	3.74289	1.48765	1.37813	2.18823	1.09642
ENSG00000202314(SNORD6)	13.074	47.009	23.765	31.573	38.907	41.114	1	3.59561	1.81773	2.41495	2.97591	3.14471
ENSG00000134107(BHLHE40)	62.381	215.242	115.248	98.606	121.231	76.843	1	3.45044	1.84749	1.58071	1.9434	1.23183
ENSG00000117148(ACTL8)	39.219	135.007	151.797	187.094	25.565	20.549	1	3.44239	3.8705	4.77049	0.651852	0.523955
ENSG00000100075(SLC25A1)	183.952	632.518	222.316	236.255	196.936	154.786	1	3.43849	1.20855	1.28433	1.07058	0.841448
ENSG00000265962(GACAT2)	28.934	95.09	27.358	26.009	65.778	35.818	1	3.28645	0.945531	0.898908	2.27338	1.23792
ENSG00000134324(LPIN1)	32.475	101.841	41.451	35.8	69.443	37.607	1	3.13598	1.2764	1.10239	2.13835	1.15803
ENSG00000116711(PLA2G4A)	13.411	41.047	42.3	41.626	13.172	13.82	1	3.0607	3.15413	3.10387	0.982179	1.0305
ENSG00000147155(EBP)	133.587	395.064	143.38	144.472	260.821	134.853	1	2.95735	1.07331	1.08148	1.95244	1.00948
ENSG00000182685(BRICD5)	14.02	41.186	16.74	12.853	25.907	17.085	1	2.93766	1.19401	0.916762	1.84786	1.21862
ENSG00000079841(RIMS1)	16.911	47.841	38.731	37.087	23.111	21.391	1	2.82899	2.29028	2.19307	1.36663	1.26492
ENSG00000109084(TMEM97)	122.614	338.565	106.64	116.815	169.959	110.653	1	2.76123	0.869721	0.952705	1.38613	0.90245
ENSG00000129355(CDKN2D)	10.541	28.92	14.313	9.673	19.212	14.454	1	2.74357	1.35784	0.917655	1.8226	1.37122
ENSG00000114268(PFKFB4)	12.314	33.778	24.941	18.9	23.564	16.639	1	2.74306	2.02542	1.53484	1.91359	1.35123
ENSG00000140105(WARS)	68.868	188.458	125.814	96.401	110.388	91.175	1	2.73651	1.82689	1.39979	1.60289	1.32391
ENSG00000138162(TACC2)	17.898	48.613	15.568	15.43	27.9	18.233	1	2.71611	0.869818	0.862107	1.55883	1.01872
ENSG00000198911(SREBF2)	58.143	157.901	99.195	96.285	86.902	55.735	1	2.71574	1.70605	1.656	1.49463	0.958585
ENSG00000147383(NSDHL)	73.442	195.136	73.791	84.385	123.402	69.67	1	2.65701	1.00475	1.149	1.68026	0.94864
ENSG00000124216(SNAI1)	13.812	36.071	16.978	21.663	14.974	14.58	1	2.61157	1.22922	1.56842	1.08413	1.0556
ENSG00000159921(GNE)	24.339	63.56	37.21	30.513	40.427	30.221	1	2.61145	1.52882	1.25367	1.661	1.24167
ENSG00000170955(CAVIN3)	14.042	36.601	23.138	15.376	19.157	17.267	1	2.60654	1.64777	1.095	1.36426	1.22967
ENSG00000176907(TCIM)	24.194	62.932	34.715	49.44	35.235	17.114	1	2.60114	1.43486	2.04348	1.45635	0.707365
ENSG00000164176(EDIL3)	10.711	27.444	27.483	22	13.31	10.586	1	2.56223	2.56587	2.05396	1.24265	0.98833
ENSG00000123358(NR4A1)	24.203	61.807	44.542	26.734	59.871	39.066	1	2.55369	1.84035	1.10457	2.4737	1.6141
ENSG00000148841(ITPRIP)	19.588	48.716	50.288	50.249	23.845	22.678	1	2.48703	2.56729	2.5653	1.21733	1.15775
ENSG00000101255(TRIB3)	42.966	105.539	67.999	42.233	68.74	58.933	1	2.45634	1.58262	0.98294	1.59987	1.37162
ENSG00000119508(NR4A3)	10.581	25.756	19.783	18.533	15.419	12.382	1	2.43417	1.86967	1.75154	1.45723	1.17021
ENSG00000175592(FOSL1)	12.037	29.299	22.065	19.073	22.326	17.344	1	2.43408	1.8331	1.58453	1.85478	1.44089
ENSG00000185813(PCYT2)	27.536	66.894	26.159	27.146	47.769	27.726	1	2.42933	0.949993	0.985837	1.73478	1.0069
ENSG00000072042(RDH11)	28.78	69.722	43.984	39.553	50.728	35.95	1	2.42259	1.52828	1.37432	1.76261	1.24913
ENSG00000199133(MIRLET7D)	10.97	26.296	7.976	24.455	16.323	19.713	1	2.39708	0.727074	2.22926	1.48797	1.79699
ENSG00000120129(DUSP1)	75.536	180.732	139.886	129.35	123.715	93.228	1	2.39266	1.85191	1.71243	1.63783	1.23422
ENSG00000009950(MLXIPL)	10.703	25.499	10.917	6.076	23.955	20.778	1	2.38242	1.01999	0.567691	2.23816	1.94132
ENSG00000275180(AC048341.2)	11.662	27.18	13.426	14.444	14.461	20.376	1	2.33065	1.15126	1.23855	1.24001	1.74721
ENSG00000268621(IGFL2-AS1)	29.868	69.465	44.089	33.617	53.167	48.565	1	2.32573	1.47613	1.12552	1.78007	1.62599
ENSG00000157514(TSC22D3)	64.118	148.725	124.088	76.782	93.098	100.848	1	2.31955	1.93531	1.19751	1.45198	1.57285
ENSG00000100292(HMOX1)	23.175	53.746	26.329	29.857	24.275	19.135	1	2.31914	1.13609	1.28833	1.04746	0.825674
ENSG00000090530(P3H2)	54.214	124.116	120.741	108.308	74.236	64.257	1	2.28937	2.22712	1.99779	1.36931	1.18525
ENSG00000276103(RF00015)	11.42	26.071	11.862	10.608	29.67	20.766	1	2.28292	1.0387	0.928897	2.59807	1.81839
ENSG00000170522(ELOVL6)	38.53	87.76	41.463	36.251	61.239	45.303	1	2.27771	1.07612	0.940851	1.58938	1.17579
ENSG00000151726(ACSL1)	26.517	60.374	26.227	26.69	41.381	25.837	1	2.2768	0.989064	1.00652	1.56055	0.974356
ENSG00000177380(PPFIA3)	14.794	33.661	26.166	22.124	16.192	15.486	1	2.27531	1.76869	1.49547	1.0945	1.04678
ENSG00000114378(HYAL1)	64.234	144.385	103.358	106.65	89.928	71.552	1	2.2478	1.60909	1.66034	1.40001	1.11393
ENSG00000272114(AL136131.3)	13.199	29.408	18.456	20.748	12.59	17.485	1	2.22805	1.39829	1.57194	0.95386	1.32472
ENSG00000153234(NR4A2)	11.403	25.327	27.332	16.179	16.626	18.554	1	2.22108	2.39691	1.41884	1.45804	1.62712
ENSG00000116133(DHCR24)	296.961	659.474	320.184	322.574	524.719	277.572	1	2.22074	1.0782	1.08625	1.76696	0.934709
ENSG00000158825(CDA)	134.781	299.135	162.673	136.425	216.449	167.112	1	2.21942	1.20694	1.0122	1.60593	1.23988
ENSG00000116761(CTH)	33.525	73.763	96.443	56.333	45.428	53.344	1	2.20024	2.87675	1.68033	1.35505	1.59117
ENSG00000100243(CYB5R3)	54.229	118.288	118.298	114.636	49.849	54.675	1	2.18127	2.18145	2.11392	0.919231	1.00822
ENSG00000149485(FADS1)	44.537	96.945	53.724	54.142	68.946	45.349	1	2.17673	1.20628	1.21566	1.54806	1.01823
ENSG00000164442(CITED2)	53.46	116.043	79.248	77.074	78.801	51.136	1	2.17065	1.48238	1.44171	1.47402	0.956528
ENSG00000265452(MIR3682)	13.634	29.505	28.914	27.439	20.663	23.82	1	2.16408	2.12073	2.01254	1.51555	1.7471
ENSG00000184117(NIPSNAP1)	67.089	145.083	95.028	99.314	74.29	61.185	1	2.16255	1.41645	1.48033	1.10734	0.911997
ENSG00000108932(SLC16A6)	23.172	49.903	55.065	38.9	38.427	31.533	1	2.15359	2.37636	1.67875	1.65834	1.36082
ENSG00000163961(RNF168)	36.804	79.19	52.755	48.908	45.032	34.801	1	2.15167	1.4334	1.32888	1.22356	0.945577
ENSG00000173166(RAPH1)	18.032	38.742	30.864	29.83	24.362	19.929	1	2.14851	1.71162	1.65428	1.35104	1.1052
ENSG00000166250(CLMP)	40.744	87.188	60.312	68.734	45.755	38.275	1	2.1399	1.48027	1.68697	1.12299	0.939402
ENSG00000168672(FAM84B)	25.466	54.471	39.326	38.419	32.878	30.256	1	2.13897	1.54426	1.50864	1.29105	1.18809
ENSG00000142657(PGD)	127.42	272.086	173.424	161.277	194.604	140.126	1	2.13535	1.36104	1.26571	1.52726	1.09972
ENSG00000130066(SAT1)	68.005	144.473	100.353	89.358	114.963	92.229	1	2.12445	1.47567	1.31399	1.69051	1.35621
ENSG00000117448(AKR1A1)	76.386	161.631	118.453	99.925	105.564	93.51	1	2.11598	1.55072	1.30816	1.38198	1.22418
ENSG00000124466(LYPD3)	12.048	25.354	24.311	22.312	18.729	16.227	1	2.10442	2.01785	1.85193	1.55453	1.34686
ENSG00000267530(LINC01836)	32.251	67.493	31.905	36.682	47.518	34.17	1	2.09274	0.989272	1.13739	1.47338	1.0595
ENSG00000142871(CYR61)	97.419	203.848	80.77	100.745	162.867	68.288	1	2.09249	0.829099	1.03414	1.67182	0.700972
ENSG00000100219(XBP1)	76.463	159.922	147.471	124.014	92.756	86.517	1	2.0915	1.92866	1.62188	1.21308	1.13149
ENSG00000279117(AP001972.5)	14.613	30.497	34.281	20.399	29.223	25.063	1	2.08698	2.34592	1.39595	1.99979	1.71512
ENSG00000141458(NPC1)	20.368	42.236	24.506	23.606	32.005	22.467	1	2.07364	1.20316	1.15897	1.57134	1.10305
ENSG00000244165(P2RY11)	12.392	25.669	22.829	16.301	16.363	18.558	1	2.07142	1.84224	1.31545	1.32045	1.49758
ENSG00000162772(ATF3)	22.395	46.104	25.507	22.864	36.284	23.879	1	2.05867	1.13896	1.02094	1.62018	1.06626
ENSG00000068366(ACSL4)	60.401	124.344	69.285	70.753	90.64	60.288	1	2.05864	1.14708	1.17139	1.50064	0.998129
ENSG00000204520(MICA)	55.678	114.34	63.402	74.307	75.125	48.399	1	2.05359	1.13873	1.33458	1.34928	0.869266
ENSG00000241973(PI4KA)	21.134	43.387	44.545	42.463	21.413	22.49	1	2.05295	2.10774	2.00923	1.0132	1.06416
ENSG00000135919(SERPINE2)	10.82	22.086	23.805	30.171	13.115	11.719	1	2.04122	2.20009	2.78845	1.21211	1.08309
ENSG00000198951(NAGA)	14.833	29.888	27.712	28.609	13.369	15.272	1	2.01497	1.86827	1.92874	0.901301	1.0296
ENSG00000137868(STRA6)	11.169	22.486	17.484	16.646	11.285	11.69	1	2.01325	1.5654	1.49038	1.01039	1.04665
ENSG00000006638(TBXA2R)	14.078	28.259	21.243	21.964	13.107	15.403	1	2.00732	1.50895	1.56016	0.931027	1.09412
ENSG00000128272(ATF4)	298.306	596.435	559.574	407.628	416.63	412.959	1	1.99941	1.87584	1.36648	1.39665	1.38435
ENSG00000277249(MIR6784)	11.395	22.764	12.946	7.939	18.841	19.198	1	1.99772	1.13611	0.696709	1.65344	1.68477
ENSG00000275216(AL161431.1)	44.313	88.446	71.753	62.457	65.417	60.377	1	1.99594	1.61923	1.40945	1.47625	1.36251
ENSG00000065833(ME1)	54.357	108.246	64.432	58.222	75.595	56.897	1	1.99139	1.18535	1.0711	1.39071	1.04673
ENSG00000173237(C11orf86)	147.296	290.548	313.934	279.015	194.08	184.22	1	1.97255	2.13131	1.89425	1.31762	1.25068
ENSG00000204386(NEU1)	32.498	64.05	31.624	32.503	44.143	34.352	1	1.97089	0.973106	1.00015	1.35833	1.05705
ENSG00000123104(ITPR2)	14.027	27.453	27.022	23.278	17.722	16.848	1	1.95715	1.92643	1.65951	1.26342	1.20111
ENSG00000173727(AP000769.1)	64.199	125.233	103.091	78.343	101.691	89.608	1	1.9507	1.6058	1.22031	1.584	1.39578
ENSG00000114480(GBE1)	20.117	39.044	35.528	31.921	29.782	27.888	1	1.94085	1.76607	1.58677	1.48044	1.38629
ENSG00000167552(TUBA1A)	49.825	96.689	68.358	51.671	80.532	79.294	1	1.94057	1.37196	1.03705	1.6163	1.59145
ENSG00000107159(CA9)	38.86	74.432	87.261	83.977	58.014	49.637	1	1.91539	2.24552	2.16101	1.4929	1.27733
ENSG00000162769(FLVCR1)	23.763	45.339	22.621	21.825	27.36	22.141	1	1.90797	0.951942	0.918445	1.15137	0.931743
ENSG00000107798(LIPA)	47.854	91.208	57.062	61.278	67.711	46.224	1	1.90596	1.19242	1.28052	1.41495	0.965938
ENSG00000160789(LMNA)	224.102	427.065	303.65	236.844	297.936	263.703	1	1.90567	1.35496	1.05686	1.32947	1.17671
ENSG00000103485(QPRT)	74.84	141.441	74.976	72.146	131.448	80.369	1	1.88991	1.00182	0.964003	1.75639	1.07388
ENSG00000173334(TRIB1)	11.117	21.009	17.063	15.81	19.562	15.681	1	1.88981	1.53486	1.42215	1.75965	1.41054
ENSG00000070540(WIPI1)	12.119	22.808	18.562	15.635	19.063	14.914	1	1.882	1.53164	1.29012	1.57298	1.23063
ENSG00000149792(MRPL49)	55.465	103.927	61.564	60.269	74.028	53.131	1	1.87374	1.10996	1.08661	1.33468	0.957919
ENSG00000072274(TFRC)	236.105	441.265	549.086	414.637	287.87	295.265	1	1.86894	2.3256	1.75616	1.21925	1.25057
ENSG00000107771(CCSER2)	13.121	24.496	15.251	14.453	18.165	15.134	1	1.86693	1.16234	1.10152	1.38442	1.15342
ENSG00000132003(ZSWIM4)	23.935	44.577	37.582	27.687	41.013	37.391	1	1.86242	1.57017	1.15676	1.71352	1.56219
ENSG00000142227(EMP3)	110.608	205.857	147.777	128.16	164.415	149.008	1	1.86114	1.33604	1.15869	1.48647	1.34717
ENSG00000173267(SNCG)	126.126	234.372	275.596	209.998	140.454	167.334	1	1.85824	2.18508	1.66499	1.1136	1.32672
ENSG00000108590(MED31)	20.966	38.891	21.943	23.1	28.887	20.66	1	1.85496	1.0466	1.10178	1.3778	0.985405
ENSG00000207815(MIR563)	16.913	31.372	8.784	11.221	31.957	32.564	1	1.8549	0.519364	0.663454	1.88949	1.92538
ENSG00000214975(PPIAP29)	34.426	63.804	61.188	36.596	69.567	48.404	1	1.85337	1.77738	1.06303	2.02077	1.40603
ENSG00000186575(NF2)	42.008	77.668	67.554	65.85	48.239	42.737	1	1.84889	1.60812	1.56756	1.14833	1.01735
ENSG00000188060(RAB42)	14.836	27.297	24.051	21.598	18.289	18.58	1	1.83992	1.62112	1.45578	1.23274	1.25236
ENSG00000201592(RF00494)	14.315	26.214	6.506	26.595	25.641	8.933	1	1.83123	0.454488	1.85784	1.7912	0.624031
ENSG00000184983(NDUFA6)	89.101	163.046	140.403	139.734	102.184	89.528	1	1.8299	1.57577	1.56827	1.14683	1.00479
ENSG00000260708(AL118516.1)	13.39	24.471	29.777	27.785	17.663	17.492	1	1.82756	2.22382	2.07506	1.31912	1.30635
ENSG00000095794(CREM)	14.804	26.963	21.704	24.048	16.945	15.423	1	1.82133	1.46609	1.62443	1.14462	1.04181
ENSG00000189306(RRP7A)	38.857	70.71	66.086	85.956	33.63	33.157	1	1.81975	1.70075	2.21211	0.865481	0.853308
ENSG00000008513(ST3GAL1)	10.911	19.814	24.341	21.191	10.838	10.495	1	1.81597	2.23087	1.94217	0.99331	0.961873
ENSG00000156509(FBXO43)	16.478	29.876	23.453	20.602	22.929	21.275	1	1.81308	1.42329	1.25027	1.39149	1.29112
ENSG00000125629(INSIG2)	11.887	21.478	19.017	17.236	16.658	15.378	1	1.80685	1.59981	1.44999	1.40136	1.29368
ENSG00000100097(LGALS1)	430.029	776.465	749.968	688.216	483.562	527.729	1	1.80561	1.74399	1.60039	1.12449	1.22719
ENSG00000082497(SERTAD4)	17.282	31.176	27.861	23.966	25.687	23.528	1	1.80396	1.61214	1.38676	1.48634	1.36142
ENSG00000259366(AC108449.2)	15.56	27.975	19.485	15.096	21.153	22.526	1	1.79788	1.25225	0.97018	1.35945	1.44769
ENSG00000073849(ST6GAL1)	14.58	26.167	23.223	26.214	15.346	13.447	1	1.79472	1.5928	1.79794	1.05254	0.922291
ENSG00000111711(GOLT1B)	25.289	45.234	46.015	44.453	27.194	27.724	1	1.78868	1.81957	1.7578	1.07533	1.09629
ENSG00000153162(BMP6)	43.393	77.287	85.805	90.434	48.869	45.653	1	1.78109	1.97739	2.08407	1.1262	1.05208
ENSG00000008118(CAMK1G)	12.34	21.943	33.452	18.75	19.34	29.855	1	1.7782	2.71086	1.51945	1.56726	2.41937
ENSG00000155368(DBI)	135.795	241.253	169.956	160.974	203.573	154.713	1	1.7766	1.25156	1.18542	1.49912	1.13931
ENSG00000174327(SLC16A13)	14.085	24.938	12.884	15.461	19.658	11.642	1	1.77054	0.914732	1.09769	1.39567	0.826553
ENSG00000040341(STAU2)	20.152	35.659	31.504	37.674	21.271	20.204	1	1.7695	1.56332	1.86949	1.05553	1.00258
ENSG00000084710(EFR3B)	19.536	34.544	33.366	27.354	26.37	23.926	1	1.76822	1.70792	1.40018	1.34982	1.22471
ENSG00000143624(INTS3)	33.645	59.347	38.897	39.396	46.114	37.46	1	1.76392	1.1561	1.17093	1.3706	1.11339
ENSG00000137331(IER3)	80.234	141.298	173.994	157.685	82.153	96.967	1	1.76107	2.16858	1.96531	1.02392	1.20855
ENSG00000164823(OSGIN2)	28.482	49.948	31.583	30.841	38.077	30.254	1	1.75367	1.10888	1.08282	1.33688	1.06221
ENSG00000274816(MIR6772)	11.93	20.852	5.421	8.311	14.793	8.933	1	1.74786	0.454401	0.696647	1.23998	0.748785
ENSG00000120539(MASTL)	37.113	64.844	47.444	44.385	49.41	44.833	1	1.7472	1.27837	1.19594	1.33134	1.20801
ENSG00000123473(STIL)	29.923	52.244	31.717	29.448	37.678	31.638	1	1.74595	1.05995	0.984126	1.25917	1.05731
ENSG00000197860(SGTB)	13.748	23.947	18.894	16.872	17.733	18.474	1	1.74185	1.37431	1.22723	1.28986	1.34376
ENSG00000225697(SLC26A6)	28.543	49.629	34.163	33.885	36.817	26.485	1	1.73875	1.1969	1.18716	1.28988	0.927898
ENSG00000074416(MGLL)	12.372	21.464	19.575	13.033	21.28	22.507	1	1.73489	1.5822	1.05343	1.72001	1.81919
ENSG00000259256(LINC01895)	23.15	40.111	58.829	46.08	25.387	29.363	1	1.73266	2.54121	1.9905	1.09663	1.26838
ENSG00000167110(GOLGA2)	54.896	94.899	88.922	84.306	62.019	61.287	1	1.72871	1.61983	1.53574	1.12975	1.11642
ENSG00000148671(ADIRF)	12.049	20.822	19.469	23.45	12.174	14.321	1	1.72811	1.61582	1.94622	1.01037	1.18856
ENSG00000165782(PIP4P1)	17.818	30.78	17.335	17.343	18.837	16.724	1	1.72747	0.972893	0.973342	1.05719	0.938601
ENSG00000107731(UNC5B)	29.185	50.414	57.109	48.05	29.57	33.657	1	1.72739	1.95679	1.64639	1.01319	1.15323
ENSG00000092964(DPYSL2)	44.55	76.911	53.244	45.629	66.053	55.799	1	1.7264	1.19515	1.02422	1.48267	1.2525
ENSG00000209082(MT-TL1)	391.926	676.161	717.06	522.435	443.915	529.761	1	1.72523	1.82958	1.33299	1.13265	1.35169
ENSG00000266235(MIR3176)	38.175	65.667	34.696	45.309	36.818	33.348	1	1.72016	0.908867	1.18688	0.964453	0.873556
ENSG00000186792(HYAL3)	38.833	66.773	53.668	40.612	54.332	46.819	1	1.71949	1.38202	1.04581	1.39912	1.20565
ENSG00000116574(RHOU)	24.492	42.036	48.727	52.516	21.907	28.146	1	1.71632	1.98951	2.14421	0.894455	1.14919
ENSG00000100311(PDGFB)	22.381	38.373	33.35	25.88	25.592	22.687	1	1.71453	1.4901	1.15634	1.14347	1.01367
ENSG00000076067(RBMS2)	18.463	31.645	23.379	22.142	22.5	19.812	1	1.71397	1.26626	1.19926	1.21865	1.07307
ENSG00000100124(ANKRD54)	19.738	33.821	35.222	31.097	21.979	21.245	1	1.7135	1.78448	1.57549	1.11354	1.07635
ENSG00000104823(ECH1)	102.361	175.037	113.498	118.006	120.757	101.093	1	1.71	1.1088	1.15284	1.17972	0.987612
ENSG00000013573(DDX11)	20.651	35.22	25.502	29.366	20.802	19.03	1	1.70549	1.2349	1.42201	1.00731	0.921505
ENSG00000169908(TM4SF1)	433.524	739.302	345.499	424.053	786.754	359.29	1	1.70533	0.796955	0.978153	1.81479	0.828766
ENSG00000064102(INTS13)	49.815	84.808	82.981	86.396	52.88	47.683	1	1.70246	1.66578	1.73434	1.06153	0.957202
ENSG00000207088(SNORA7B)	13.732	23.317	4.992	7.653	7.946	10.282	1	1.698	0.36353	0.557311	0.578648	0.748762
ENSG00000242247(ARFGAP3)	21.622	36.652	37.714	32.198	27.208	27.477	1	1.69513	1.74424	1.48913	1.25835	1.27079
ENSG00000172840(PDP2)	21.908	37.063	21.343	21.579	31.958	20.129	1	1.69176	0.97421	0.984983	1.45874	0.918797
ENSG00000198792(TMEM184B)	34.886	58.81	60.082	54.942	37.999	40.676	1	1.68578	1.72224	1.5749	1.08923	1.16597
ENSG00000265806(MIR4292)	45.582	76.828	64.732	74.094	47.101	40.53	1	1.68549	1.42012	1.62551	1.03332	0.889167
ENSG00000119655(NPC2)	43.327	72.958	52.695	51.725	52.75	48.663	1	1.68389	1.21622	1.19383	1.21749	1.12316
ENSG00000100227(POLDIP3)	74.205	124.939	128.52	126.488	73.621	76.355	1	1.6837	1.73196	1.70458	0.99213	1.02897
ENSG00000102384(CENPI)	22.573	37.812	22.724	22.772	29.287	27.089	1	1.6751	1.00669	1.00882	1.29743	1.20006
ENSG00000198836(OPA1)	29.563	49.494	49.638	52.433	27.977	28.294	1	1.67419	1.67906	1.7736	0.946352	0.957075
ENSG00000173402(DAG1)	239.508	399.827	269.357	276.894	284.559	224.343	1	1.66937	1.12463	1.15609	1.1881	0.936683
ENSG00000259952(AC009133.2)	19.89	33.111	28.861	33.061	26.25	31.354	1	1.66471	1.45103	1.66219	1.31976	1.57637
ENSG00000200913(SNORD46)	16.518	27.497	25.021	35.8	22.758	23.362	1	1.66467	1.51477	2.16733	1.37777	1.41434
ENSG00000254858(MPV17L2)	57.217	95.189	63.949	62.947	65.185	56.834	1	1.66365	1.11766	1.10015	1.13926	0.993306
ENSG00000142945(KIF2C)	135.276	225.001	157.447	148.655	168.652	163.07	1	1.66327	1.16389	1.0989	1.24673	1.20546
ENSG00000175793(SFN)	324.34	539.299	338.422	316.986	475.64	355.029	1	1.66276	1.04342	0.977326	1.46649	1.09462
ENSG00000161243(FBXO27)	11.184	18.573	17.759	11.64	16.932	19.07	1	1.66068	1.58789	1.04077	1.51395	1.70511
ENSG00000122591(FAM126A)	15.521	25.746	26.718	24.09	17.739	17.694	1	1.65878	1.72141	1.55209	1.1429	1.14
ENSG00000146733(PSPH)	50.31	83.451	88.437	58.158	71.754	79.843	1	1.65874	1.75784	1.15599	1.42624	1.58702
ENSG00000134533(RERG)	12.581	20.821	20.491	18.51	16.701	17.225	1	1.65496	1.62873	1.47127	1.32748	1.36913
ENSG00000110063(DCPS)	26.138	43.206	32.484	32.207	31.189	25.854	1	1.653	1.24279	1.23219	1.19324	0.989135
ENSG00000272821(U62317.2)	11.609	19.176	20.899	16.174	14.395	14.209	1	1.65182	1.80024	1.39323	1.23999	1.22396
ENSG00000139146(SINHCAF)	28.99	47.861	46.298	43.399	35.851	32.697	1	1.65095	1.59703	1.49703	1.23667	1.12787
ENSG00000122729(ACO1)	18.948	31.24	23.973	23.679	22.89	17.726	1	1.64872	1.2652	1.24968	1.20804	0.935508
ENSG00000148344(PTGES)	136.913	225.639	213.65	189.173	169.357	182.647	1	1.64805	1.56048	1.3817	1.23697	1.33404
ENSG00000278948(AL031587.5)	12.078	19.9	18.859	14.767	13.398	16.387	1	1.64762	1.56143	1.22264	1.10929	1.35676
ENSG00000144959(NCEH1)	61.375	101.113	67.654	49.45	111.418	101.632	1	1.64746	1.10231	0.805703	1.81536	1.65592
ENSG00000118985(ELL2)	55.194	90.849	83.711	85.237	75.428	66.78	1	1.64599	1.51667	1.54432	1.3666	1.20991
ENSG00000160886(LY6K)	59.162	97.372	85.392	87.532	57.754	54.253	1	1.64585	1.44336	1.47953	0.976201	0.917024
ENSG00000163520(FBLN2)	91.589	150.552	164.433	151.285	88.437	91.835	1	1.64378	1.79534	1.65178	0.965585	1.00269
ENSG00000100129(EIF3L)	100.591	165.085	160.843	158.767	99.904	102.666	1	1.64115	1.59898	1.57834	0.99317	1.02063
ENSG00000207523(SNORA66)	20.092	32.969	20.87	26.661	13.05	24.716	1	1.6409	1.03872	1.32695	0.649512	1.23014
ENSG00000225976(CKS1BP2)	48.514	79.436	58.55	53.928	60.486	63.124	1	1.63738	1.20687	1.1116	1.24677	1.30115
ENSG00000204528(PSORS1C3)	11.588	18.968	10.239	12.258	10.643	9.159	1	1.63687	0.883586	1.05782	0.91845	0.790387
ENSG00000270170(NCBP2-AS2)	31.396	51.296	56.883	62.382	28.877	35.03	1	1.63384	1.81179	1.98694	0.919767	1.11575
ENSG00000177738(AC025171.1)	18.717	30.542	16.887	13.883	26.185	20.175	1	1.63178	0.902228	0.741732	1.399	1.0779
ENSG00000127954(STEAP4)	31.215	50.896	51.682	46.875	47.779	42.832	1	1.6305	1.65568	1.50168	1.53064	1.37216
ENSG00000120137(PANK3)	42.883	69.718	46.306	44.458	56.688	48.05	1	1.62577	1.07982	1.03673	1.32192	1.12049
ENSG00000130956(HABP4)	16.283	26.463	17.494	17.092	16.417	15.54	1	1.62519	1.07437	1.04968	1.00823	0.95437
ENSG00000077942(FBLN1)	110.751	179.629	171.887	154.955	114.774	115.651	1	1.62192	1.55201	1.39913	1.03632	1.04424
ENSG00000196544(BORCS6)	22.386	36.278	22.502	17.007	21.508	19.593	1	1.62057	1.00518	0.759716	0.960779	0.875235
ENSG00000237289(CKMT1B)	13.972	22.636	15.698	16.044	17.143	15.94	1	1.6201	1.12353	1.1483	1.22695	1.14085
ENSG00000254331(CKS1BP7)	10.559	17.037	10.335	9.053	11.415	11.555	1	1.61351	0.978786	0.857373	1.08107	1.09433
ENSG00000184792(OSBP2)	43.331	69.913	69.367	69.993	46.395	42.62	1	1.61346	1.60086	1.61531	1.07071	0.983591
ENSG00000232150(ST13P4)	13.097	21.105	19.047	22.385	16.169	12.03	1	1.61144	1.4543	1.70917	1.23456	0.918531
ENSG00000204138(PHACTR4)	35.166	56.658	42.695	35.861	42.152	41.303	1	1.61116	1.2141	1.01976	1.19866	1.17452
ENSG00000135821(GLUL)	34.088	54.86	35.86	39.083	43.78	34.1	1	1.60936	1.05198	1.14653	1.28432	1.00035
ENSG00000150961(SEC24D)	14.065	22.601	21.825	18.659	18.674	15.935	1	1.6069	1.55172	1.32663	1.32769	1.13295
ENSG00000025770(NCAPH2)	41.872	67.11	69.964	61.119	41.258	42.302	1	1.60274	1.6709	1.45966	0.985336	1.01027
ENSG00000139725(RHOF)	41.565	66.561	45.188	45.35	49.371	44.002	1	1.60137	1.08716	1.09106	1.1878	1.05863
ENSG00000150687(PRSS23)	43.107	69.023	63.859	70.813	54.611	47.21	1	1.6012	1.48141	1.64273	1.26687	1.09518
ENSG00000273243(Z82243.1)	12.106	19.347	16.138	11.62	11.676	10.273	1	1.59813	1.33306	0.959855	0.96448	0.848587
ENSG00000256210(AC005255.1)	13.255	21.183	24.898	19.7	13.149	20.512	1	1.59811	1.87839	1.48623	0.992003	1.54749
ENSG00000004700(RECQL)	51.634	82.506	87.522	79.92	58.012	61.965	1	1.5979	1.69505	1.54782	1.12352	1.20008
ENSG00000185950(IRS2)	33.657	53.718	59.199	50.174	34.047	39.585	1	1.59604	1.75889	1.49074	1.01159	1.17613
ENSG00000123836(PFKFB2)	23.735	37.841	25.384	24.655	33.625	25.397	1	1.59431	1.06948	1.03876	1.41668	1.07002
ENSG00000099956(SMARCB1)	11.25	17.928	19.401	17.66	12.136	12.428	1	1.5936	1.72453	1.56978	1.07876	1.10471
ENSG00000130340(SNX9)	35.071	55.874	44.184	39.038	45.224	38.897	1	1.59317	1.25984	1.11311	1.2895	1.10909
ENSG00000112715(VEGFA)	24.099	38.391	29.91	25.972	27.379	27.394	1	1.59305	1.24113	1.07772	1.13611	1.13673
ENSG00000090861(AARS)	244.851	389.601	325.096	255.579	320.245	294.04	1	1.59118	1.32773	1.04381	1.30792	1.20089
ENSG00000155324(GRAMD2B)	15.985	25.402	16.761	18.99	18.837	15.478	1	1.58911	1.04855	1.18799	1.17842	0.968283
ENSG00000116991(SIPA1L2)	12.215	19.411	20.411	18.122	11.895	12.214	1	1.58911	1.67098	1.48359	0.973803	0.999918
ENSG00000139163(ETNK1)	17.128	27.185	26.898	24.264	18.878	18.007	1	1.58717	1.57041	1.41663	1.10217	1.05132
ENSG00000138166(DUSP5)	18.102	28.725	25.077	20.543	32.222	24.267	1	1.58684	1.38532	1.13485	1.78002	1.34057
ENSG00000185485(SDHAP1)	11.898	18.877	16.66	17.767	10.259	11.978	1	1.58657	1.40024	1.49328	0.862246	1.00672
ENSG00000179085(DPM3)	66.284	105.132	85.068	88.078	78.134	59.972	1	1.58608	1.28339	1.3288	1.17878	0.904773
ENSG00000139131(YARS2)	38.317	60.773	56.511	68.464	36.881	34.601	1	1.58606	1.47483	1.78678	0.962523	0.90302
ENSG00000135902(CHRND)	19.806	31.409	32.293	38.663	16.323	19.439	1	1.58583	1.63047	1.95209	0.824144	0.98147
ENSG00000109066(TMEM104)	28.384	44.993	26.529	31.133	32.552	26.875	1	1.58515	0.934646	1.09685	1.14684	0.946836
ENSG00000163918(RFC4)	45.473	72.009	75.135	69.925	51.333	48.356	1	1.58356	1.6523	1.53773	1.12887	1.0634
ENSG00000065325(GLP2R)	34.598	54.781	40.905	49.773	37.153	28.055	1	1.58336	1.18229	1.43861	1.07385	0.810885
ENSG00000202566(MIR421)	26.947	42.615	42.86	52.146	44.552	47.08	1	1.58144	1.59053	1.93513	1.65332	1.74713
ENSG00000145012(LPP)	19.001	30.044	33.331	29.176	20.058	21.347	1	1.58118	1.75417	1.5355	1.05563	1.12347
ENSG00000012660(ELOVL5)	146.121	230.896	162.472	163.859	187.171	153.491	1	1.58017	1.1119	1.12139	1.28093	1.05044
ENSG00000275764(AC092747.4)	11.282	17.825	14.356	12.766	9.327	11.75	1	1.57995	1.27247	1.13154	0.826715	1.04148
ENSG00000236739(CLIC4P1)	11.06	17.461	13.295	11.93	14.747	11.22	1	1.57875	1.20208	1.07866	1.33336	1.01447
ENSG00000260418(AL023284.4)	25.518	40.27	49.169	36.976	31.22	33.629	1	1.5781	1.92684	1.44902	1.22345	1.31785
ENSG00000242396(AC096536.2)	22.905	36.14	20.516	16.651	30.735	18.89	1	1.57782	0.8957	0.726959	1.34185	0.824711
ENSG00000184207(PGP)	97.081	153.175	81.62	95.833	116.765	83.384	1	1.57781	0.840741	0.987145	1.20276	0.858912
ENSG00000267757(EML2-AS1)	54.403	85.83	76.697	59.721	71.293	64.228	1	1.57767	1.40979	1.09775	1.31046	1.1806
ENSG00000221963(APOL6)	12.296	19.383	23.312	14.032	18.365	20.095	1	1.57637	1.8959	1.14118	1.49358	1.63427
ENSG00000185803(SLC52A2)	73.942	116.42	114.79	111.437	68.613	73.76	1	1.57448	1.55243	1.50709	0.92793	0.997539
ENSG00000161091(MFSD12)	82.795	130.205	101.354	117.089	76.727	71.935	1	1.57262	1.22416	1.4142	0.926711	0.868833
ENSG00000181218(HIST3H2A)	31.563	49.632	42.644	33.677	29.971	29.862	1	1.57247	1.35108	1.06698	0.949561	0.946108
ENSG00000047634(SCML1)	34.272	53.826	30.739	34.705	45.124	34.892	1	1.57055	0.896913	1.01263	1.31664	1.01809
ENSG00000185133(INPP5J)	20.979	32.934	45.115	27.907	28.338	41.258	1	1.56986	2.15048	1.33023	1.35078	1.96663
ENSG00000099991(CABIN1)	31.189	48.961	46.309	43.531	34.96	32.412	1	1.56982	1.48479	1.39572	1.12091	1.03921
ENSG00000130193(THEM6)	55.794	87.242	76.946	70.338	66.111	55.531	1	1.56364	1.37911	1.26067	1.18491	0.995286
ENSG00000136010(ALDH1L2)	11.062	17.279	19.496	11.504	16.397	16.784	1	1.56201	1.76243	1.03996	1.48228	1.51727
ENSG00000174915(PTDSS2)	15.518	24.232	23.441	21.317	16.081	16.81	1	1.56154	1.51057	1.3737	1.03628	1.08326
ENSG00000159200(RCAN1)	11.796	18.41	17.845	14.813	13.702	15.212	1	1.5607	1.5128	1.25576	1.16158	1.28959
ENSG00000277203(F8A1)	16.045	25.041	25.926	18.423	11.975	17.271	1	1.56067	1.61583	1.14821	0.746338	1.07641
ENSG00000140534(TICRR)	25.784	40.231	24.819	31.442	31.419	23.015	1	1.56031	0.962574	1.21944	1.21855	0.892608
ENSG00000100242(SUN2)	28.591	44.511	46.706	38.935	34.383	35.394	1	1.55682	1.63359	1.36179	1.20258	1.23794
ENSG00000003096(KLHL13)	34.632	53.866	55.103	64.769	31.499	30.844	1	1.55538	1.5911	1.87021	0.909535	0.890621
ENSG00000118508(RAB32)	33.25	51.696	50.748	38.023	41.36	34.879	1	1.55477	1.52626	1.14355	1.24391	1.04899
ENSG00000101928(MOSPD1)	31.111	48.321	47.927	44.672	40.465	35.53	1	1.55318	1.54052	1.43589	1.30067	1.14204
ENSG00000198947(DMD)	15.676	24.327	22.706	23.702	18.933	16.439	1	1.55186	1.44846	1.51199	1.20777	1.04867
ENSG00000226141(AC244107.1)	16.673	25.841	35.533	31.508	26.615	29.273	1	1.54987	2.13117	1.88976	1.59629	1.75571
ENSG00000152944(MED21)	31.023	48.076	46.007	44.709	34.308	33.602	1	1.54969	1.483	1.44116	1.10589	1.08313
ENSG00000075218(GTSE1)	38.157	59.1	66.538	58.096	44.376	41.172	1	1.54886	1.7438	1.52255	1.16298	1.07902
ENSG00000100239(PPP6R2)	39.788	61.624	46.93	49.984	37.346	39.651	1	1.54881	1.1795	1.25626	0.938625	0.996557
ENSG00000160867(FGFR4)	26.601	41.177	27.159	30.62	32.218	20.718	1	1.54795	1.02098	1.15108	1.21116	0.778843
ENSG00000136636(KCTD3)	70.401	108.842	75.742	73.703	84.161	73.07	1	1.54603	1.07587	1.0469	1.19545	1.03791
ENSG00000087470(DNM1L)	39.553	61.132	65.562	63.839	40.26	41.923	1	1.54557	1.65757	1.61401	1.01787	1.05992
ENSG00000171631(P2RY6)	42.63	65.882	58.904	54.224	45.48	40.224	1	1.54544	1.38175	1.27197	1.06685	0.943561
ENSG00000164951(PDP1)	10.901	16.843	17.525	13.828	14.081	13.315	1	1.54509	1.60765	1.26851	1.29172	1.22145
ENSG00000171608(PIK3CD)	16.73	25.833	20.959	19.488	21.032	19.772	1	1.54411	1.25278	1.16485	1.25714	1.18183
ENSG00000122068(FYTTD1)	32.205	49.699	53.417	54.636	31.656	34.764	1	1.54321	1.65866	1.69651	0.982953	1.07946
ENSG00000123094(RASSF8)	34.397	53.073	67.489	56.663	36.16	47.497	1	1.54295	1.96206	1.64732	1.05125	1.38085
ENSG00000185340(GAS2L1)	21.596	33.271	36.934	29.437	19.931	24.655	1	1.54061	1.71022	1.36308	0.922902	1.14165
ENSG00000203705(TATDN3)	14.966	23.051	15.571	16.569	16.454	14.375	1	1.54022	1.04042	1.10711	1.09943	0.96051
ENSG00000117385(P3H1)	31.257	48.127	41.383	39.83	35.051	36.501	1	1.53972	1.32396	1.27427	1.12138	1.16777
ENSG00000100324(TAB1)	21.932	33.757	32.898	32.069	22.804	22.74	1	1.53917	1.5	1.4622	1.03976	1.03684
ENSG00000131979(GCH1)	11.966	18.412	13.051	12.316	16.469	16.031	1	1.53869	1.09067	1.02925	1.37632	1.33971
ENSG00000159873(CCDC117)	27.929	42.968	41.746	42.214	32.171	30.395	1	1.53847	1.49472	1.51148	1.15189	1.0883
ENSG00000278540(ACACA)	59.09	90.721	65.003	65.055	73.655	60.605	1	1.5353	1.10007	1.10095	1.24649	1.02564
ENSG00000029993(HMGB3)	43.689	66.945	62.58	56	51.708	53.105	1	1.53231	1.4324	1.28179	1.18355	1.21552
ENSG00000035687(ADSS)	52.17	79.93	52.669	54.795	51.434	50.993	1	1.53211	1.00956	1.05032	0.985892	0.977439
ENSG00000180957(PITPNB)	50.537	77.426	73.093	78.226	57.037	51.523	1	1.53207	1.44633	1.5479	1.12862	1.01951
ENSG00000100335(MIEF1)	41.51	63.566	63.469	63.714	41.374	38.989	1	1.53134	1.52901	1.53491	0.996724	0.939268
ENSG00000100364(KIAA0930)	41.531	63.593	58.716	51.566	45.294	45.263	1	1.53122	1.41379	1.24163	1.09061	1.08986
ENSG00000100116(GCAT)	46.993	71.946	71.652	67.161	47.247	44.901	1	1.53099	1.52474	1.42917	1.00541	0.955483
ENSG00000100280(AP1B1)	72.816	111.421	115.638	114.276	69.281	71.811	1	1.53017	1.58809	1.56938	0.951453	0.986198
ENSG00000150054(MPP7)	54.752	83.746	77.078	75.237	71.564	61.09	1	1.52955	1.40777	1.37414	1.30706	1.11576
ENSG00000128309(MPST)	24.932	38.129	38.315	34.227	20.844	24.525	1	1.52932	1.53678	1.37281	0.836034	0.983676
ENSG00000100296(THOC5)	27.693	42.35	42.523	41.882	26.318	26.632	1	1.52927	1.53551	1.51237	0.950348	0.961687
ENSG00000176692(FOXC2)	12.176	18.605	27.219	29.651	11.372	11.828	1	1.52801	2.23546	2.4352	0.933968	0.971419
ENSG00000121350(PYROXD1)	15.103	23.077	25.515	21.895	15.682	16.077	1	1.52797	1.6894	1.44971	1.03834	1.06449
ENSG00000162729(IGSF8)	35.641	54.428	59.701	46.924	36.525	40.969	1	1.52712	1.67507	1.31657	1.0248	1.14949
ENSG00000196517(SLC6A9)	56.459	86.214	103.538	63.131	84.874	97.82	1	1.52702	1.83386	1.11817	1.50329	1.73258
ENSG00000100226(GTPBP1)	23.982	36.607	33.842	35.477	26.859	26.253	1	1.52644	1.41114	1.47932	1.11996	1.0947
ENSG00000167967(E4F1)	33.691	51.369	35.444	34.341	34.949	33.397	1	1.52471	1.05203	1.01929	1.03734	0.991274
ENSG00000132471(WBP2)	76.54	116.599	74.547	75.3	101.355	80.448	1	1.52337	0.973961	0.983799	1.32421	1.05106
ENSG00000138413(IDH1)	104.392	158.987	131.223	115.519	153.077	131.236	1	1.52298	1.25702	1.10659	1.46637	1.25715
ENSG00000253948(AC104986.2)	10.548	16.054	22.37	18.196	9.55	18.805	1	1.52199	2.12078	1.72507	0.905385	1.7828
ENSG00000150995(ITPR1)	13.133	19.979	19.655	24.398	14.231	12.088	1	1.52128	1.49661	1.85776	1.08361	0.920429
ENSG00000086848(ALG9)	10.886	16.559	13.531	17.214	11.303	8.526	1	1.52113	1.24297	1.5813	1.03831	0.783208
ENSG00000159176(CSRP1)	46.599	70.823	62.193	58.664	61.002	54.437	1	1.51984	1.33464	1.25891	1.30908	1.1682
ENSG00000169136(ATF5)	33.083	50.211	30.95	26.589	52.828	39.044	1	1.51773	0.935526	0.803706	1.59683	1.18018
ENSG00000185798(WDR53)	14.127	21.431	20.08	19.93	14.313	15.27	1	1.51702	1.42139	1.41077	1.01317	1.08091
ENSG00000100401(RANGAP1)	121.384	184.052	176.888	176.435	122.384	111.413	1	1.51628	1.45726	1.45353	1.00824	0.917856
ENSG00000139793(MBNL2)	46.085	69.803	67.725	54.692	63.913	62.288	1	1.51466	1.46957	1.18676	1.38685	1.35159
ENSG00000158195(WASF2)	95.571	144.564	103.888	92.772	116.313	108.047	1	1.51263	1.08702	0.970713	1.21703	1.13054
ENSG00000075711(DLG1)	15.893	24.019	27.392	24.803	16.495	17.967	1	1.51129	1.72353	1.56062	1.03788	1.1305
ENSG00000103018(CYB5B)	56.546	85.34	53.555	57.892	74.723	56.585	1	1.50921	0.947105	1.0238	1.32146	1.00069
ENSG00000135926(TMBIM1)	39.013	58.862	46.654	41.212	51.286	43.987	1	1.50878	1.19586	1.05637	1.31459	1.1275
ENSG00000099942(CRKL)	67.03	101.105	116.404	102.15	71.946	76.01	1	1.50835	1.7366	1.52394	1.07334	1.13397
ENSG00000104946(TBC1D17)	22.808	34.393	26.872	22.755	31.957	28.042	1	1.50794	1.17818	0.997676	1.40113	1.22948
ENSG00000235750(KIAA0040)	17.559	26.467	28.219	24.28	27.447	24.592	1	1.50732	1.6071	1.38277	1.56313	1.40054
ENSG00000107984(DKK1)	41.359	62.31	19.503	27.647	97.42	36.281	1	1.50656	0.471554	0.668464	2.35547	0.877221
ENSG00000082153(BZW1)	137.754	207.271	208.286	223.743	166.982	161.641	1	1.50465	1.51201	1.62422	1.21218	1.1734
ENSG00000198796(ALPK2)	15.199	22.843	18.156	14.833	21.399	14.806	1	1.50293	1.19455	0.975919	1.40792	0.974143
ENSG00000123178(SPRYD7)	14.973	22.489	18.075	16.88	20.172	18.015	1	1.50197	1.20717	1.12736	1.34723	1.20317
ENSG00000226328(NUP50-DT)	11.387	17.102	17.172	16.374	9.483	11.305	1	1.50189	1.50804	1.43796	0.832792	0.992799
ENSG00000150782(IL18)	18.521	27.785	21.85	24.49	22.336	20.176	1	1.50019	1.17974	1.32228	1.20598	1.08936
ENSG00000260894(AC027682.3)	11.065	16.578	7.543	20.556	21.344	13.809	1	1.49824	0.681699	1.85775	1.92897	1.24799
ENSG00000100416(TRMU)	17.93	26.863	28.528	28.309	20.282	19.534	1	1.49822	1.59108	1.57886	1.13118	1.08946
ENSG00000210112(MT-TM)	78.595	117.752	150.521	161.653	92.817	92.478	1	1.49821	1.91515	2.05678	1.18095	1.17664
ENSG00000015475(BID)	19.104	28.601	27.977	27.715	18.881	19.866	1	1.49712	1.46446	1.45074	0.988327	1.03989
ENSG00000152137(HSPB8)	23.893	35.73	37.365	33.29	24.496	29.484	1	1.49542	1.56385	1.3933	1.02524	1.234
ENSG00000111726(CMAS)	31.591	47.237	45.477	44.192	31.042	35.553	1	1.49527	1.43956	1.39888	0.982622	1.12542
ENSG00000116830(TTF2)	38.602	57.6	43.826	41.83	45.426	41.819	1	1.49215	1.13533	1.08362	1.17678	1.08334
ENSG00000168291(PDHB)	50.379	75.135	52.372	56.08	64.929	47.206	1	1.4914	1.03956	1.11316	1.28881	0.937017
ENSG00000100425(BRD1)	16.216	24.181	24.97	24.094	18.341	16.857	1	1.49118	1.53984	1.48582	1.13104	1.03953
ENSG00000093010(COMT)	48.352	71.965	77.875	73.99	44.679	45.174	1	1.48836	1.61058	1.53024	0.924036	0.934274
ENSG00000095951(HIVEP1)	13.978	20.803	18.567	17.102	17.764	16.428	1	1.48827	1.3283	1.22349	1.27085	1.17528
ENSG00000162377(COA7)	73.829	109.857	90.427	87.563	85.809	70.62	1	1.48799	1.22482	1.18602	1.16227	0.956535
ENSG00000130939(UBE4B)	41.759	61.969	41.812	40.867	46.033	41.132	1	1.48397	1.00127	0.978639	1.10235	0.984985
ENSG00000125319(C17orf53)	17.658	26.202	19.455	20.886	22.264	20.594	1	1.48386	1.10177	1.18281	1.26084	1.16627
ENSG00000100281(HMGXB4)	18.592	27.553	26.632	27.572	20.046	20.608	1	1.48198	1.43244	1.483	1.07821	1.10843
ENSG00000122786(CALD1)	44.174	65.447	55.924	53.299	51.971	41.978	1	1.48157	1.26599	1.20657	1.17651	0.950287
ENSG00000177169(ULK1)	44.808	66.381	47.019	38.102	54.733	52.431	1	1.48145	1.04934	0.850339	1.2215	1.17013
ENSG00000155622(XAGE2)	26.253	38.87	37.897	28.689	29.617	27.058	1	1.48059	1.44353	1.09279	1.12814	1.03066
ENSG00000163960(UBXN7)	32.153	47.531	49.367	46.103	33.204	35.607	1	1.47828	1.53538	1.43386	1.03269	1.10742
ENSG00000146409(SLC18B1)	23.652	34.952	32.119	31.798	26.698	27.963	1	1.47776	1.35798	1.34441	1.12878	1.18227
ENSG00000197142(ACSL5)	21.448	31.684	26.088	17.119	31.886	32.491	1	1.47725	1.21634	0.798163	1.48667	1.51487
ENSG00000225067(RPL23AP2)	18.022	26.592	20.475	22.447	26.75	22.696	1	1.47553	1.13611	1.24553	1.4843	1.25935
ENSG00000180667(YOD1)	26.578	39.205	45.04	37.602	30.803	33.007	1	1.47509	1.69463	1.41478	1.15897	1.24189
ENSG00000117481(NSUN4)	22.315	32.915	25.26	22.445	28.454	24.422	1	1.47502	1.13197	1.00583	1.27511	1.09442
ENSG00000100258(LMF2)	53.499	78.906	83.56	84.585	52.183	59.059	1	1.47491	1.5619	1.58106	0.975401	1.10393
ENSG00000133639(BTG1)	23.279	34.327	32.845	27.358	31.954	31.417	1	1.47459	1.41093	1.17522	1.37265	1.34959
ENSG00000152492(CCDC50)	16.262	23.971	26.922	21.849	19.514	19.135	1	1.47405	1.65552	1.34356	1.19998	1.17667
ENSG00000197712(FAM114A1)	27.979	41.214	36.969	31.121	35.568	35.298	1	1.47303	1.32131	1.1123	1.27124	1.26159
ENSG00000170775(GPR37)	25.589	37.675	44.218	39.615	33.062	34.914	1	1.47231	1.72801	1.54813	1.29204	1.36441
ENSG00000143147(GPR161)	11.411	16.799	19.8	12.669	16.069	17.19	1	1.47218	1.73517	1.11024	1.4082	1.50644
ENSG00000197956(S100A6)	900.505	1325.1	1274.77	1139.19	1193.74	1093.77	1	1.47151	1.41561	1.26506	1.32563	1.21462
ENSG00000128228(SDF2L1)	67.214	98.88	98.975	111.96	51.687	51.238	1	1.47112	1.47254	1.66572	0.768992	0.762311
ENSG00000232093(DCST1-AS1)	12.771	18.786	20.472	14.667	15.933	21.212	1	1.47099	1.60301	1.14846	1.24759	1.66095
ENSG00000100294(MCAT)	26.377	38.8	31.892	37.197	28.677	22.863	1	1.47098	1.20908	1.41021	1.0872	0.866778
ENSG00000168528(SERINC2)	22.32	32.822	33.924	36.319	26.765	25.612	1	1.47052	1.51989	1.6272	1.19915	1.14749
ENSG00000100209(HSCB)	18.8	27.645	34.768	28.377	18.887	19.942	1	1.47048	1.84936	1.50941	1.00463	1.06074
ENSG00000184203(PPP1R2)	54.737	80.484	90.667	80.175	54.054	61.786	1	1.47038	1.65641	1.46473	0.987522	1.12878
ENSG00000100387(RBX1)	35.866	52.718	46.849	45.356	37.967	38.273	1	1.46986	1.30622	1.2646	1.05858	1.06711
ENSG00000100139(MICALL1)	25.074	36.832	37.121	36.095	28.105	27.396	1	1.46893	1.48046	1.43954	1.12088	1.09261
ENSG00000115468(EFHD1)	10.507	15.429	15.347	16.382	10.495	9.319	1	1.46845	1.46065	1.55915	0.998858	0.886933
ENSG00000099940(SNAP29)	26.745	39.261	38.914	35.008	27.748	29.692	1	1.46798	1.455	1.30895	1.0375	1.11019
ENSG00000111716(LDHB)	22.076	32.403	31.637	32.69	20.365	20.937	1	1.46779	1.43309	1.48079	0.922495	0.948406
ENSG00000164430(CGAS)	21.637	31.752	20.751	21.975	27.039	23.597	1	1.46749	0.959052	1.01562	1.24966	1.09059
ENSG00000198142(SOWAHC)	25.862	37.949	37.662	34.264	28.461	25.012	1	1.46737	1.45627	1.32488	1.10049	0.967133
ENSG00000100221(JOSD1)	48.667	71.349	72.224	65.943	54.603	53.918	1	1.46607	1.48404	1.35498	1.12197	1.1079
ENSG00000120699(EXOSC8)	32.338	47.32	36.082	31.894	38.339	35.474	1	1.46329	1.11578	0.98627	1.18557	1.09698
ENSG00000109099(PMP22)	77.309	113.075	97.348	92.225	99.463	85.833	1	1.46264	1.25921	1.19294	1.28656	1.11026
ENSG00000158828(PINK1)	76.255	111.526	84.194	63.205	105.943	97.793	1	1.46254	1.10411	0.828864	1.38933	1.28245
ENSG00000119231(SENP5)	28.353	41.463	42.514	38.332	31.042	30.209	1	1.46238	1.49945	1.35196	1.09484	1.06546
ENSG00000174013(FBXO45)	17.631	25.777	26.011	32.012	17.559	17.267	1	1.46203	1.4753	1.81567	0.995916	0.979355
ENSG00000196968(FUT11)	18.038	26.364	34.873	26.613	27.798	25.47	1	1.46158	1.93331	1.47539	1.54108	1.41202
ENSG00000196419(XRCC6)	450.711	658.567	699.153	717.384	433.009	425.417	1	1.46117	1.55122	1.59167	0.960724	0.94388
ENSG00000234160(AL513165.1)	61.423	89.716	63.63	61.962	69.34	61.323	1	1.46063	1.03593	1.00878	1.12889	0.998372
ENSG00000087448(KLHL42)	13.072	19.085	21.509	19.004	14.947	13.782	1	1.45999	1.64543	1.45379	1.14344	1.05431
ENSG00000235408(SNORA71B)	18.245	26.634	12.118	18.251	20.884	21.018	1	1.4598	0.664182	1.00033	1.14464	1.15199
ENSG00000100644(HIF1A)	143.034	208.783	214.032	192.579	154.542	163.981	1	1.45967	1.49637	1.34639	1.08046	1.14645
ENSG00000184708(EIF4ENIF1)	15.875	23.157	21.215	22.73	14.783	15.739	1	1.45871	1.33638	1.43181	0.931213	0.991433
ENSG00000116521(SCAMP3)	105.285	153.486	114.163	110.502	137.759	104.938	1	1.45781	1.08432	1.04955	1.30844	0.996704
ENSG00000210194(MT-TE)	307.057	447.606	402.278	331.468	258.409	223.703	1	1.45773	1.31011	1.0795	0.841567	0.728539
ENSG00000198406(BZW1P2)	17.1	24.927	22.893	27.475	20.631	19.379	1	1.45772	1.33877	1.60673	1.20649	1.13327
ENSG00000276075(AC027682.6)	37.18	54.193	46.563	33.331	42.53	39.817	1	1.45758	1.25237	0.896477	1.14389	1.07093
ENSG00000072682(P4HA2)	19.464	28.366	28.159	25.733	22.345	22.812	1	1.45736	1.44672	1.32208	1.14802	1.17201
ENSG00000160948(VPS28)	26.132	38.038	38.342	39.467	26.626	27.303	1	1.45561	1.46724	1.51029	1.0189	1.04481
ENSG00000100353(EIF3D)	151.948	221.094	218.92	221.382	145.81	143.623	1	1.45506	1.44076	1.45696	0.959605	0.945212
ENSG00000226562(CYP4F26P)	21.824	31.691	26.549	21.831	21.094	19.106	1	1.45212	1.2165	1.00032	0.966551	0.875458
ENSG00000127920(GNG11)	11.996	17.411	19.705	18.977	14.565	16.093	1	1.4514	1.64263	1.58194	1.21415	1.34153
ENSG00000158615(PPP1R15B)	104.511	151.62	142.848	142.801	123.799	123.125	1	1.45076	1.36682	1.36637	1.18455	1.17811
ENSG00000011478(QPCTL)	73.37	106.383	72.477	84.579	83.636	68.836	1	1.44995	0.987829	1.15277	1.13992	0.938204
ENSG00000120254(MTHFD1L)	46.416	67.283	70.036	60.77	49.496	48.703	1	1.44956	1.50888	1.30925	1.06636	1.04927
ENSG00000175376(EIF1AD)	38.783	56.214	37.961	40.607	47.712	36.128	1	1.44945	0.978805	1.04703	1.23023	0.931542
ENSG00000154127(UBASH3B)	17.009	24.648	22.852	20.955	21.258	19.001	1	1.44912	1.34352	1.23199	1.24981	1.11711
ENSG00000087502(ERGIC2)	24.048	34.818	34.125	37.766	25.323	25.954	1	1.44785	1.41904	1.57044	1.05302	1.07926
ENSG00000006007(GDE1)	89.774	129.947	138.244	116.552	102.656	121.172	1	1.44749	1.53991	1.29828	1.14349	1.34974
ENSG00000204516(MICB)	53.005	76.722	50.718	51.136	71.394	54.093	1	1.44745	0.956853	0.964739	1.34693	1.02053
ENSG00000064651(SLC12A2)	12.475	18.056	17.391	14.681	15.255	15.319	1	1.44737	1.39407	1.17683	1.22285	1.22798
ENSG00000179750(APOBEC3B)	31.611	45.751	42.822	34.412	38.116	37.313	1	1.44731	1.35466	1.08861	1.20578	1.18038
ENSG00000087074(PPP1R15A)	17.217	24.902	21.37	17.139	20.61	19.777	1	1.44636	1.24122	0.99547	1.19707	1.14869
ENSG00000130707(ASS1)	1214.08	1755.51	1730.96	1355.89	1547.32	1604.51	1	1.44596	1.42574	1.1168	1.27448	1.32159
ENSG00000160767(FAM189B)	61.09	88.326	73.617	69.8	60.036	62.344	1	1.44583	1.20506	1.14258	0.982747	1.02053
ENSG00000196576(PLXNB2)	148.238	214.238	220.72	213.993	138.721	148.613	1	1.44523	1.48896	1.44358	0.935799	1.00253
ENSG00000106351(AGFG2)	45.471	65.637	64.098	52.95	56.111	68.382	1	1.44349	1.40965	1.16448	1.234	1.50386
ENSG00000243477(NAA80)	27.828	40.168	35.045	33.952	31.731	35.6	1	1.44344	1.25934	1.22007	1.14025	1.27929
ENSG00000136854(STXBP1)	40.626	58.64	45.18	39.364	49.056	47.513	1	1.44341	1.1121	0.968936	1.2075	1.16952
ENSG00000236104(ZBTB22)	13.364	19.288	17.806	15.338	15.906	14.669	1	1.44328	1.33239	1.14771	1.19021	1.09765
ENSG00000070010(UFD1)	22.002	31.731	31.575	29.773	21.873	23.182	1	1.44219	1.4351	1.3532	0.994137	1.05363
ENSG00000182963(GJC1)	23.562	33.969	27.925	23.196	29.863	29.393	1	1.44169	1.18517	0.984467	1.26742	1.24747
ENSG00000067082(KLF6)	16.199	23.353	20.996	17.559	19.508	25.26	1	1.44163	1.29613	1.08396	1.20427	1.55936
ENSG00000267519(AC020916.1)	10.902	15.703	11.493	11.225	12.707	12.29	1	1.44038	1.05421	1.02963	1.16557	1.12732
ENSG00000229119(AC026403.1)	83.467	120.204	115.263	114.191	109.115	97.38	1	1.44014	1.38094	1.3681	1.30728	1.16669
ENSG00000073169(SELENOO)	52.827	76.001	85.897	71.579	46.075	50.866	1	1.43868	1.62601	1.35497	0.872187	0.962879
ENSG00000156976(EIF4A2)	145.497	209.267	206.154	226.355	142.173	138.82	1	1.43829	1.4169	1.55574	0.977154	0.954109
ENSG00000100320(RBFOX2)	44.449	63.93	66.836	58.568	47.948	51.494	1	1.43828	1.50366	1.31764	1.07872	1.1585
ENSG00000163975(MELTF)	26.29	37.798	39.087	35.024	24.816	30.158	1	1.43773	1.48676	1.33222	0.943933	1.14713
ENSG00000100412(ACO2)	99.806	143.327	149.527	146.19	102.616	105.078	1	1.43606	1.49818	1.46474	1.02815	1.05282
ENSG00000210100(MT-TI)	44.26	63.549	77.941	59.099	57.17	47.64	1	1.43581	1.76098	1.33527	1.29169	1.07637
ENSG00000106105(GARS)	169.634	243.543	284.123	198.007	215.44	235.655	1	1.4357	1.67492	1.16726	1.27003	1.3892
ENSG00000189114(BLOC1S3)	21.98	31.536	27.07	24.473	24.207	23.159	1	1.43476	1.23157	1.11342	1.10132	1.05364
ENSG00000133488(SEC14L4)	14.839	21.288	24.727	22.838	16.537	14.216	1	1.4346	1.66635	1.53905	1.11443	0.958016
ENSG00000100325(ASCC2)	28.934	41.502	38.021	36.108	28.755	29.028	1	1.43437	1.31406	1.24794	0.993814	1.00325
ENSG00000233966(UBE2SP1)	44.509	63.834	65.088	59.894	62.974	59.818	1	1.43418	1.46236	1.34566	1.41486	1.34395
ENSG00000099974(DDTL)	12.478	17.892	16.618	16.869	11.847	12.673	1	1.43388	1.33178	1.3519	0.949431	1.01563
ENSG00000138801(PAPSS1)	40.721	58.378	60.255	51.028	48.045	45.202	1	1.43361	1.4797	1.25311	1.17986	1.11004
ENSG00000170456(DENND5B)	22.834	32.735	31.874	31.807	25.071	20.37	1	1.43361	1.3959	1.39297	1.09797	0.892091
ENSG00000182899(RPL35A)	338.218	484.374	499.41	516.893	327.912	321.423	1	1.43214	1.47659	1.52828	0.969529	0.950343
ENSG00000181649(PHLDA2)	106.129	151.919	87.74	102.108	120.449	88.895	1	1.43146	0.82673	0.962112	1.13493	0.837613
ENSG00000100083(GGA1)	21.412	30.645	29.553	30.316	20.85	20.975	1	1.43121	1.38021	1.41584	0.973753	0.979591
ENSG00000145990(GFOD1)	16.594	23.746	23.15	19.279	18.915	19.179	1	1.431	1.39508	1.16181	1.13987	1.15578
ENSG00000101115(SALL4)	15.146	21.667	18.124	17.969	16.047	14.782	1	1.43054	1.19662	1.18639	1.05949	0.975967
ENSG00000137699(TRIM29)	42.777	61.179	58.642	53.998	49.369	47.864	1	1.43018	1.37088	1.26231	1.1541	1.11892
ENSG00000100380(ST13)	153.269	219.196	228.117	229.541	153.262	157.051	1	1.43014	1.48834	1.49763	0.999954	1.02468
ENSG00000157193(LRP8)	37.829	54.075	41.938	39.647	47.185	39.173	1	1.42946	1.10862	1.04806	1.24732	1.03553
ENSG00000111319(SCNN1A)	45.217	64.566	42.898	31.953	85.313	66.353	1	1.42791	0.948714	0.706659	1.88675	1.46743
ENSG00000177337(DLGAP1-AS1)	14.145	20.197	16.73	17.519	14.992	13.24	1	1.42785	1.18275	1.23853	1.05988	0.93602
ENSG00000230295(GTF2IP23)	11.42	16.295	15.322	14.143	8.991	13.844	1	1.42688	1.34168	1.23844	0.787303	1.21226
ENSG00000174028(FAM3C2)	15.696	22.396	21.144	16.402	12.744	24.345	1	1.42686	1.34709	1.04498	0.811927	1.55103
ENSG00000244509(APOBEC3C)	57.641	82.199	91.174	77.009	62.881	70.801	1	1.42605	1.58176	1.33601	1.09091	1.22831
ENSG00000093009(CDC45)	51.508	73.351	75.83	81.422	49.011	50.218	1	1.42407	1.4722	1.58076	0.951522	0.974955
ENSG00000064687(ABCA7)	38.622	54.982	43.085	44.372	39.546	39.885	1	1.42359	1.11556	1.14888	1.02392	1.0327
ENSG00000174851(YIF1A)	97.772	139.164	118.363	111.016	88.149	91.059	1	1.42335	1.2106	1.13546	0.901577	0.93134
ENSG00000135069(PSAT1)	213.729	304.181	372.099	229.319	290.555	296.163	1	1.42321	1.74099	1.07294	1.35946	1.38569
ENSG00000162733(DDR2)	45.361	64.532	55.925	36.798	64.13	62.363	1	1.42263	1.23289	0.811226	1.41377	1.37482
ENSG00000230149(AL021707.3)	11.952	17.003	14.155	13.794	12.276	11.933	1	1.42261	1.18432	1.15412	1.02711	0.99841
ENSG00000266094(RASSF5)	22.655	32.221	40.784	27.449	28.997	37.267	1	1.42225	1.80022	1.21161	1.27994	1.64498
ENSG00000180758(GPR157)	12.329	17.532	16.89	14.819	14.099	14.127	1	1.42201	1.36994	1.20196	1.14356	1.14584
ENSG00000261115(TMEM178B)	12.646	17.98	19.569	18.419	15.844	15.129	1	1.42179	1.54745	1.45651	1.25289	1.19635
ENSG00000265095(FTLP12)	11.053	15.71	8.887	13.426	12.651	12.732	1	1.42133	0.804035	1.21469	1.14458	1.1519
ENSG00000025708(TYMP)	19.72	28.023	32.136	26.541	16.397	18.253	1	1.42104	1.62961	1.34589	0.831491	0.925609
ENSG00000145014(TMEM44)	16.237	23.073	23.963	21.419	18.37	20.525	1	1.42101	1.47583	1.31915	1.13137	1.26409
ENSG00000189077(TMEM120A)	54.767	77.805	72.277	67.74	60.919	61.763	1	1.42065	1.31972	1.23688	1.11233	1.12774
ENSG00000240972(MIF)	303.435	430.975	394.52	367.224	225.658	220.503	1	1.42032	1.30018	1.21022	0.743678	0.726689
ENSG00000133657(ATP13A3)	34.16	48.518	47.958	47.862	35.846	34	1	1.42032	1.40392	1.40111	1.04936	0.995316
ENSG00000112511(PHF1)	22.771	32.34	28.319	20.658	27.337	31.438	1	1.42023	1.24364	0.907207	1.20052	1.38062
ENSG00000250479(CHCHD10)	45.613	64.764	68.117	74.96	48.729	45.293	1	1.41986	1.49337	1.64339	1.06831	0.992984
ENSG00000125868(DSTN)	160.738	228.222	195.286	202.941	178.358	169.308	1	1.41984	1.21493	1.26256	1.10962	1.05332
ENSG00000122912(SLC25A16)	10.844	15.393	9.501	9.891	13.386	11.43	1	1.41949	0.876153	0.912117	1.23442	1.05404
ENSG00000145623(OSMR)	44.22	62.769	55.377	50.466	53.755	51.977	1	1.41947	1.25231	1.14125	1.21563	1.17542
ENSG00000100300(TSPO)	173.163	245.679	251.698	207.151	153.452	180.051	1	1.41877	1.45353	1.19628	0.886171	1.03978
ENSG00000142552(RCN3)	142.995	202.762	205.228	190.427	150.175	145.243	1	1.41797	1.43521	1.3317	1.05021	1.01572
ENSG00000169241(SLC50A1)	63.217	89.62	51.896	54.477	81.322	65.841	1	1.41766	0.820918	0.861746	1.28639	1.04151
ENSG00000147400(CETN2)	30.492	43.212	34.553	34.485	33.8	33.21	1	1.41716	1.13318	1.13095	1.10849	1.08914
ENSG00000173575(CHD2)	18.919	26.81	25.531	20.103	24.403	25.727	1	1.41709	1.34949	1.06258	1.28987	1.35985
ENSG00000141524(TMC6)	17.152	24.301	31.459	27.59	16.964	18.382	1	1.4168	1.83413	1.60856	0.989039	1.07171
ENSG00000142546(NOSIP)	39.63	56.144	47.659	49.625	34.284	41.551	1	1.4167	1.2026	1.25221	0.865102	1.04847
ENSG00000165169(DYNLT3)	61.348	86.886	83.692	82.472	72.456	76.036	1	1.41628	1.36422	1.34433	1.18107	1.23942
ENSG00000125648(SLC25A23)	122.208	173.069	141.278	129.242	152.334	134.126	1	1.41618	1.15605	1.05756	1.24651	1.09752
ENSG00000142910(TINAGL1)	34.083	48.266	28.448	27.462	43.981	30.094	1	1.41613	0.834668	0.805739	1.29041	0.882962
ENSG00000256673(AC141557.1)	11.452	16.205	11.276	11.968	13.412	18.222	1	1.41504	0.984632	1.04506	1.17115	1.59116
ENSG00000105427(CNFN)	22.791	32.249	24.454	23.816	20.411	19.672	1	1.41499	1.07297	1.04497	0.895573	0.863148
ENSG00000201772(SNORA5C)	16.719	23.657	17.728	15.53	16.124	12.519	1	1.41498	1.06035	0.928883	0.964412	0.748789
ENSG00000203279(AL590705.1)	11.367	16.084	13.13	15.398	11.746	12.413	1	1.41497	1.1551	1.35462	1.03334	1.09202
ENSG00000107560(RAB11FIP2)	12.779	18.079	17.97	16.928	17.214	16.959	1	1.41474	1.40621	1.32467	1.34705	1.3271
ENSG00000100348(TXN2)	65.083	92.068	92.157	96.692	65.117	71.809	1	1.41462	1.41599	1.48567	1.00052	1.10334
ENSG00000136379(ABHD17C)	29.523	41.735	48.883	38.275	34.325	34.006	1	1.41364	1.65576	1.29645	1.16265	1.15185
ENSG00000113916(BCL6)	26.391	37.307	40.084	34.576	27.769	28.786	1	1.41363	1.51885	1.31014	1.05221	1.09075
ENSG00000100038(TOP3B)	16.21	22.909	20.872	20.29	15.515	13.795	1	1.41326	1.2876	1.2517	0.957125	0.851018
ENSG00000111846(GCNT2)	17.358	24.524	29.813	20.716	23.202	24.687	1	1.41284	1.71754	1.19346	1.33667	1.42223
ENSG00000129116(PALLD)	42.123	59.49	54.357	55.307	50.969	46.491	1	1.41229	1.29044	1.31299	1.21	1.1037
ENSG00000112658(SRF)	37.975	53.628	40.914	41.476	44.686	37.754	1	1.41219	1.07739	1.09219	1.17672	0.99418
ENSG00000128016(ZFP36)	14.719	20.772	14.845	16.318	16.564	19.056	1	1.41124	1.00856	1.10864	1.12535	1.29465
ENSG00000135002(RFK)	30.179	42.585	38.348	42.118	34.838	32.256	1	1.41108	1.27068	1.39561	1.15438	1.06882
ENSG00000149212(SESN3)	19.461	27.444	30.929	26.31	20.953	25.751	1	1.41021	1.58928	1.35193	1.07667	1.32321
ENSG00000119138(KLF9)	25.302	35.661	40.999	24.462	36.071	38.996	1	1.40941	1.62039	0.966801	1.42562	1.54122
ENSG00000183309(ZNF623)	17.255	24.304	25.903	22.23	18.548	21.5	1	1.40852	1.50119	1.28832	1.07493	1.24602
ENSG00000150768(DLAT)	55.986	78.69	64.674	64.151	61.241	51.358	1	1.40553	1.15518	1.14584	1.09386	0.917336
ENSG00000042445(RETSAT)	77.731	109.247	105.779	87.652	100.308	105.844	1	1.40545	1.36083	1.12763	1.29045	1.36167
ENSG00000054277(OPN3)	20.7	29.09	35.994	28.913	24.755	24.461	1	1.40531	1.73884	1.39676	1.19589	1.18169
ENSG00000100393(EP300)	29.333	41.195	43.704	40.126	30.775	30.608	1	1.40439	1.48993	1.36795	1.04916	1.04347
ENSG00000210195(MT-TT)	107.005	150.207	89.37	94.021	59.769	71.461	1	1.40374	0.835195	0.87866	0.558563	0.667829
ENSG00000143153(ATP1B1)	147.698	206.867	239.724	174.963	206.799	197.252	1	1.40061	1.62307	1.1846	1.40015	1.33551
ENSG00000111790(FGFR1OP2)	11.796	16.507	15.893	16.836	10.676	10.987	1	1.39937	1.34732	1.42726	0.905053	0.931417
ENSG00000110841(PPFIBP1)	20.785	29.078	29.903	30.045	21.367	22.373	1	1.39899	1.43868	1.44551	1.028	1.0764
ENSG00000275449(MIR6859-3)	14.035	19.625	15.307	5.215	20.884	29.425	1	1.39829	1.09063	0.371571	1.48799	2.09654
ENSG00000061938(TNK2)	17.157	23.976	22.9	21.618	16.219	18.057	1	1.39745	1.33473	1.26001	0.945328	1.05246
ENSG00000162909(CAPN2)	80.544	112.454	108.486	93.186	97.757	88.545	1	1.39618	1.34692	1.15696	1.21371	1.09934
ENSG00000137575(SDCBP)	69.989	97.678	100.393	80.337	94.581	93.087	1	1.39562	1.43441	1.14785	1.35137	1.33002
ENSG00000122870(BICC1)	29.115	40.631	34.781	30.877	36.511	27.153	1	1.39553	1.19461	1.06052	1.25403	0.932612
ENSG00000176974(SHMT1)	36.754	51.19	37.241	32.898	46.052	40.633	1	1.39277	1.01325	0.895086	1.25298	1.10554
ENSG00000268205(AC005261.1)	28.644	39.893	42.454	35.018	31.017	33.834	1	1.39272	1.48213	1.22252	1.08284	1.18119
ENSG00000170191(NANP)	14.686	20.44	17.943	17.578	17.634	16.621	1	1.3918	1.22178	1.19692	1.20074	1.13176
ENSG00000109654(TRIM2)	22.115	30.766	25.548	22.705	29.415	25.172	1	1.39118	1.15523	1.02668	1.33009	1.13823
ENSG00000247596(TWF2)	89.89	125.007	118.794	90.107	122.148	120.59	1	1.39067	1.32155	1.00241	1.35886	1.34153
ENSG00000179855(GIPC3)	15.233	21.178	22.942	21.816	14.117	17.52	1	1.39027	1.50607	1.43215	0.926738	1.15013
ENSG00000269586(CT45A10)	13.957	19.404	19.028	25.228	14.345	15.252	1	1.39027	1.36333	1.80755	1.0278	1.09278
ENSG00000225259(ST13P6)	43.821	60.896	72.258	67.251	46.678	49.802	1	1.38965	1.64894	1.53468	1.0652	1.13649
ENSG00000129484(PARP2)	22.042	30.626	25.201	27.14	25.926	24.46	1	1.38944	1.14332	1.23129	1.17621	1.1097
ENSG00000079308(TNS1)	16.249	22.576	26.692	26.244	14.702	17.092	1	1.38938	1.64269	1.61511	0.904794	1.05188
ENSG00000099797(TECR)	62.7	87.044	74.371	65.82	77.082	75.011	1	1.38826	1.18614	1.04976	1.22938	1.19635
ENSG00000198556(ZNF789)	12.681	17.601	10.124	11.169	13.836	11.869	1	1.38798	0.79836	0.880767	1.09108	0.935967
ENSG00000133422(MORC2)	28.823	40	37.591	35.527	30.383	29.279	1	1.38778	1.3042	1.23259	1.05412	1.01582
ENSG00000136868(SLC31A1)	74.123	102.816	102.458	81.853	89.128	83.629	1	1.3871	1.38227	1.10429	1.20243	1.12825
ENSG00000111341(MGP)	12.657	17.555	16.303	14.646	13.632	14.352	1	1.38698	1.28806	1.15715	1.07703	1.13392
ENSG00000119862(LGALSL)	15.401	21.336	21.019	18.469	18.881	17.887	1	1.38536	1.36478	1.19921	1.22596	1.16142
ENSG00000100410(PHF5A)	86.704	120.1	126.284	139.541	86.241	80.892	1	1.38517	1.4565	1.6094	0.99466	0.932967
ENSG00000213853(EMP2)	54.079	74.877	67.777	61.946	66.786	60.329	1	1.38459	1.2533	1.14547	1.23497	1.11557
ENSG00000169814(BTD)	11.766	16.29	16.487	16.212	12.699	12.506	1	1.3845	1.40124	1.37787	1.0793	1.06289
ENSG00000158716(DUSP23)	26.375	36.512	29.439	29.012	32.323	28.584	1	1.38434	1.11617	1.09998	1.22552	1.08375
ENSG00000188677(PARVB)	17.326	23.976	24.278	23.806	17.755	17.298	1	1.38382	1.40125	1.374	1.02476	0.998384
ENSG00000215012(RTL10)	25.504	35.282	37.614	39.353	25.073	23.425	1	1.38339	1.47483	1.54301	0.983101	0.918483
ENSG00000179820(MYADM)	80.193	110.912	99.51	84.813	96.949	88.475	1	1.38306	1.24088	1.05761	1.20895	1.10328
ENSG00000100109(TFIP11)	15.625	21.604	22.786	22.733	18.026	16.564	1	1.38266	1.4583	1.45491	1.15366	1.0601
ENSG00000087842(PIR)	41.412	57.224	46.34	47.853	43.342	45.004	1	1.38182	1.119	1.15553	1.0466	1.08674
ENSG00000133466(C1QTNF6)	54.646	75.506	64.895	71.286	55.181	52.763	1	1.38173	1.18755	1.30451	1.00979	0.965542
ENSG00000185201(IFITM2)	132.362	182.863	177.193	165.462	138.36	131.158	1	1.38154	1.3387	1.25007	1.04532	0.990904
ENSG00000160746(ANO10)	12.491	17.236	15.947	15.962	13.55	14.652	1	1.37987	1.27668	1.27788	1.08478	1.173
ENSG00000064115(TM7SF3)	75.21	103.757	99.859	96.538	73.984	78.555	1	1.37956	1.32774	1.28358	0.983699	1.04448
ENSG00000137073(UBAP2)	20.13	27.735	19.733	21.87	21.484	20.308	1	1.37779	0.980278	1.08644	1.06726	1.00884
ENSG00000138771(SHROOM3)	20.704	28.519	28.375	22.496	26.747	25.588	1	1.37746	1.37051	1.08655	1.29188	1.2359
ENSG00000188818(ZDHHC11)	13.287	18.289	15.719	13.311	18.495	20.761	1	1.37646	1.18304	1.00181	1.39196	1.5625
ENSG00000180370(PAK2)	54.279	74.708	77.721	80.561	54.182	51.607	1	1.37637	1.43188	1.4842	0.998213	0.950773
ENSG00000123213(NLN)	25.106	34.549	29.711	32.065	25.15	23.394	1	1.37613	1.18342	1.27718	1.00175	0.931809
ENSG00000184076(UQCR10)	145.455	200.033	210.848	212.029	161.674	155.821	1	1.37522	1.44958	1.45769	1.11151	1.07127
ENSG00000143643(TTC13)	17.084	23.491	21.788	20.373	20.791	20.495	1	1.37503	1.27535	1.19252	1.21699	1.19966
ENSG00000141682(PMAIP1)	12.725	17.487	18.707	15.469	19.132	20.783	1	1.37422	1.4701	1.21564	1.5035	1.63324
ENSG00000200502(RF00019)	15.119	20.764	15.459	8.777	17.185	21.226	1	1.37337	1.02249	0.580528	1.13665	1.40393
ENSG00000158246(TENT5B)	21.119	28.983	19.561	17.52	19.857	18.469	1	1.37237	0.926228	0.829585	0.940243	0.874521
ENSG00000122779(TRIM24)	33.754	46.303	28.817	31.622	37.45	31.178	1	1.37178	0.853736	0.936837	1.1095	0.923683
ENSG00000138867(GUCD1)	62.88	86.252	82.815	72.814	70.795	68.226	1	1.37169	1.31703	1.15798	1.12587	1.08502
ENSG00000215193(PEX26)	11.684	16.026	16.712	17.716	10.847	10.538	1	1.37162	1.43033	1.51626	0.928364	0.901917
ENSG00000122644(ARL4A)	22.137	30.356	25.918	23.6	27.871	27.934	1	1.37128	1.1708	1.06609	1.25902	1.26187
ENSG00000197024(ZNF398)	15.514	21.271	18.954	16.465	16.664	15.733	1	1.37108	1.22174	1.0613	1.07413	1.01412
ENSG00000067113(PLPP1)	39.387	53.998	42.94	34.826	53.066	54.73	1	1.37096	1.09021	0.8842	1.3473	1.38954
ENSG00000184470(TXNRD2)	15.729	21.562	20.699	21.344	18.261	17.24	1	1.37084	1.31598	1.35698	1.16098	1.09606
ENSG00000136153(LMO7)	37.346	51.155	41.43	46.586	47.017	38.18	1	1.36976	1.10936	1.24742	1.25896	1.02233
ENSG00000133858(ZFC3H1)	32.016	43.847	36.365	34.744	35.392	35.309	1	1.36953	1.13584	1.08521	1.10545	1.10285
ENSG00000177854(TMEM187)	16.865	23.088	22.271	19.536	16.976	21.765	1	1.36899	1.32055	1.15838	1.00658	1.29054
ENSG00000100030(MAPK1)	39.215	53.649	56.073	54.271	39.865	40.925	1	1.36807	1.42989	1.38393	1.01658	1.04361
ENSG00000198840(MT-ND3)	2661.74	3641.02	3354.83	3394.78	3355.08	3086.85	1	1.36791	1.26039	1.2754	1.26048	1.15971
ENSG00000100220(RTCB)	100.422	137.359	140.763	148.61	96.718	96.234	1	1.36782	1.40171	1.47986	0.963116	0.958296
ENSG00000176046(NUPR1)	12.043	16.464	17.275	9.124	18.382	20.73	1	1.3671	1.43444	0.757619	1.52636	1.72133
ENSG00000079805(DNM2)	64.817	88.523	67.609	65.496	77.457	68.946	1	1.36574	1.04308	1.01048	1.19501	1.0637
ENSG00000100426(ZBED4)	23.011	31.42	33.725	36.061	22.021	22.476	1	1.36543	1.4656	1.56712	0.956977	0.97675
ENSG00000237310(GS1-124K5.4)	10.604	14.475	6.104	6.238	8.474	10.057	1	1.36505	0.575632	0.588269	0.799132	0.948416
ENSG00000061794(MRPS35)	93.749	127.933	138.418	140.745	99.665	97.496	1	1.36463	1.47647	1.5013	1.0631	1.03997
ENSG00000084731(KIF3C)	13.027	17.775	15.281	11.962	18.606	18.214	1	1.36447	1.17303	0.918247	1.42826	1.39817
ENSG00000174669(SLC29A2)	71.998	98.197	55.744	63.292	88.06	58.64	1	1.36389	0.774244	0.87908	1.22309	0.814467
ENSG00000134802(SLC43A3)	136.996	186.806	123.17	138.91	146.297	108.464	1	1.36359	0.899077	1.01397	1.06789	0.791731
ENSG00000008405(CRY1)	24.283	33.105	30.399	28.37	26.652	25.919	1	1.3633	1.25186	1.16831	1.09756	1.06737
ENSG00000115963(RND3)	13.543	18.46	13.516	16.23	16.332	11.572	1	1.36307	0.998006	1.19841	1.20594	0.854464
ENSG00000198832(SELENOM)	69.474	94.635	106.528	99.358	53.422	80.407	1	1.36216	1.53335	1.43015	0.76895	1.15737
ENSG00000196154(S100A4)	963.677	1312.58	1289.02	1011.37	1270.94	1279.6	1	1.36205	1.3376	1.04949	1.31884	1.32783
ENSG00000119522(DENND1A)	11.948	16.265	15.004	13.467	13.4	11.608	1	1.36132	1.25578	1.12713	1.12153	0.971543
ENSG00000240344(PPIL3)	17.686	24.076	20.123	18.253	19.385	18.883	1	1.3613	1.13779	1.03206	1.09606	1.06768
ENSG00000101187(SLCO4A1)	48.72	66.31	70.489	69.282	49.273	45.688	1	1.36104	1.44682	1.42204	1.01135	0.937767
ENSG00000197747(S100A10)	177.39	241.428	217.781	204.185	230.907	204.61	1	1.361	1.2277	1.15105	1.30169	1.15345
ENSG00000085871(MGST2)	11.937	16.237	14.121	14.654	13.488	14.238	1	1.36022	1.18296	1.22761	1.12993	1.19276
ENSG00000100345(MYH9)	269.472	366.401	393.223	368.425	288.388	278.167	1	1.3597	1.45924	1.36721	1.0702	1.03227
ENSG00000256811(AC079360.1)	15.833	21.525	16.789	15.932	21.087	13.172	1	1.3595	1.06038	1.00625	1.33184	0.831933
ENSG00000100056(ESS2)	14.849	20.167	18.409	18.164	14.72	15.285	1	1.35814	1.23975	1.22325	0.991313	1.02936
ENSG00000021762(OSBPL5)	24.108	32.736	29.394	24.911	27.454	29.94	1	1.35789	1.21926	1.03331	1.13879	1.24191
ENSG00000116793(PHTF1)	22.069	29.966	22.357	19.51	27.421	26.671	1	1.35783	1.01305	0.884045	1.24251	1.20853
ENSG00000167720(SRR)	13.969	18.967	13.837	13.533	13.623	11.89	1	1.35779	0.990551	0.968788	0.975231	0.85117
ENSG00000100395(L3MBTL2)	21.836	29.642	31.356	32.376	21.745	20.294	1	1.35748	1.43598	1.48269	0.995833	0.929383
ENSG00000234354(RPS26P47)	42.782	58.071	62.314	61.646	75.267	48.872	1	1.35737	1.45655	1.44093	1.75931	1.14235
ENSG00000188483(IER5L)	17.883	24.262	20.541	13.734	13.62	15.447	1	1.35671	1.14863	0.767992	0.761617	0.863781
ENSG00000131100(ATP6V1E1)	79.392	107.61	99.164	105.594	75.505	80.805	1	1.35543	1.24904	1.33003	0.95104	1.0178
ENSG00000123810(B9D2)	10.588	14.342	10.546	9.7	12.23	15.204	1	1.35455	0.996033	0.916131	1.15508	1.43597
ENSG00000100441(KHNYN)	24.362	32.992	25.454	22.519	29.845	28.263	1	1.35424	1.04482	0.924349	1.22506	1.16013
ENSG00000123983(ACSL3)	54.098	73.204	64.696	60.266	61.285	61.65	1	1.35317	1.1959	1.11402	1.13285	1.1396
ENSG00000179046(TRIML2)	10.952	14.814	13.196	10.87	20.694	22.352	1	1.35263	1.20489	0.992513	1.88952	2.04091
ENSG00000100906(NFKBIA)	53.168	71.904	81.002	60.967	65.363	72.454	1	1.35239	1.52351	1.14669	1.22937	1.36274
ENSG00000183508(TENT5C)	39.827	53.836	62.925	58.76	42.472	45.727	1	1.35175	1.57996	1.47538	1.06641	1.14814
ENSG00000100154(TTC28)	11.623	15.71	17.616	15.928	11.979	11.936	1	1.35163	1.51562	1.37039	1.03063	1.02693
ENSG00000166188(ZNF319)	12.013	16.237	17.535	14.643	13.364	13.577	1	1.35162	1.45967	1.21893	1.11246	1.13019
ENSG00000184164(CRELD2)	19.364	26.17	27.609	28.285	18.849	19.979	1	1.35148	1.42579	1.4607	0.973404	1.03176
ENSG00000237977(EIF4HP2)	11.527	15.577	13.25	14.486	10.93	9.647	1	1.35135	1.14948	1.2567	0.948209	0.836905
ENSG00000210135(MT-TN)	44.45	60.067	52.282	63.147	34.584	54.819	1	1.35134	1.1762	1.42063	0.778043	1.23327
ENSG00000079432(CIC)	40.229	54.359	43.252	37.872	43.494	43.295	1	1.35124	1.07514	0.94141	1.08116	1.07621
ENSG00000183864(TOB2)	40.056	54.083	65.783	54.296	42.273	46.117	1	1.35018	1.64228	1.3555	1.05535	1.15131
ENSG00000115020(PIKFYVE)	27.366	36.943	30.142	26.581	30.94	29.054	1	1.34996	1.10144	0.971315	1.1306	1.06168
ENSG00000100207(TCF20)	53.206	71.808	71.48	70.773	51.447	50.178	1	1.34962	1.34346	1.33017	0.96694	0.943089
ENSG00000162076(FLYWCH2)	208.632	281.571	223.811	163.399	258.474	248.777	1	1.34961	1.07275	0.783192	1.2389	1.19242
ENSG00000143322(ABL2)	24.131	32.558	27.219	25.705	28.197	25.604	1	1.34922	1.12797	1.06523	1.1685	1.06104
ENSG00000168710(AHCYL1)	213.906	288.524	279.105	279.625	227.874	229.965	1	1.34884	1.3048	1.30723	1.0653	1.07508
ENSG00000135046(ANXA1)	87.004	117.331	110.152	92.672	116.759	123.744	1	1.34857	1.26606	1.06515	1.342	1.42228
ENSG00000200090(RF00019)	38.56	51.995	24.533	37.608	35.064	56.302	1	1.34842	0.636229	0.975311	0.909336	1.46011
ENSG00000151208(DLG5)	35.421	47.759	39.676	41.066	32.953	35.233	1	1.34832	1.12013	1.15937	0.930324	0.994692
ENSG00000186716(BCR)	17.04	22.959	23.273	24.658	17.181	17.316	1	1.34736	1.36579	1.44707	1.00827	1.0162
ENSG00000135469(COQ10A)	16.362	22.045	21.772	14.652	24.96	26.663	1	1.34733	1.33064	0.89549	1.52549	1.62957
ENSG00000125726(CD70)	202.336	272.53	197.263	175.33	217.012	187.141	1	1.34692	0.974928	0.866529	1.07253	0.924902
ENSG00000093000(NUP50)	34.581	46.573	45.779	49.088	33.007	32.938	1	1.34678	1.32382	1.41951	0.954484	0.952488
ENSG00000166575(TMEM135)	23.034	31.004	27.074	25.837	24.939	28.471	1	1.34601	1.17539	1.12169	1.0827	1.23604
ENSG00000100029(PES1)	93.447	125.592	134.575	151.463	85.526	81.011	1	1.34399	1.44012	1.62084	0.915235	0.866919
ENSG00000125657(TNFSF9)	231.455	310.989	217.139	196.251	249.904	213.652	1	1.34363	0.938148	0.847901	1.07971	0.923082
ENSG00000114503(NCBP2)	39.6	53.198	55.905	60.359	36.161	35.185	1	1.34338	1.41174	1.52422	0.913157	0.88851
ENSG00000132286(TIMM10B)	42.681	57.301	50.031	50.548	47.633	42.298	1	1.34254	1.17221	1.18432	1.11602	0.991026
ENSG00000163710(PCOLCE2)	57.726	77.487	53.3	55.975	68.191	59.382	1	1.34232	0.923327	0.969667	1.18129	1.02869
ENSG00000099889(ARVCF)	11.07	14.856	14.012	12.396	9.432	10.018	1	1.34201	1.26576	1.11978	0.852033	0.904968
ENSG00000106080(FKBP14)	18.672	25.057	25.374	23.036	23.375	21.763	1	1.34196	1.35893	1.23372	1.25187	1.16554
ENSG00000123989(CHPF)	58.844	78.953	66.103	74.059	53.349	48.365	1	1.34173	1.12336	1.25857	0.906617	0.821919
ENSG00000114331(ACAP2)	18.472	24.783	27.816	25.753	17.905	19.362	1	1.34165	1.50585	1.39416	0.969305	1.04818
ENSG00000102554(KLF5)	29.761	39.912	39.661	32.381	37.33	39.943	1	1.34108	1.33265	1.08803	1.25433	1.34213
ENSG00000173227(SYT12)	36.835	49.396	49.562	45.97	37.735	36.819	1	1.34101	1.34551	1.248	1.02443	0.999566
ENSG00000128245(YWHAH)	85.593	114.715	121.218	116.367	85.102	94.62	1	1.34024	1.41621	1.35954	0.994264	1.10546
ENSG00000100225(FBXO7)	36.781	49.245	53.83	47.669	37.091	39.819	1	1.33887	1.46353	1.29602	1.00843	1.0826
ENSG00000198355(PIM3)	96.251	128.596	123.292	98.771	91.109	99.017	1	1.33605	1.28094	1.02618	0.946577	1.02874
ENSG00000100413(POLR3H)	32.102	42.848	42.7	42.563	31.012	30.821	1	1.33475	1.33014	1.32587	0.966046	0.960096
ENSG00000167889(MGAT5B)	22.447	29.943	26.215	26.403	22.806	21.575	1	1.33394	1.16786	1.17624	1.01599	0.961153
ENSG00000179431(FJX1)	12.543	16.73	15.79	15.776	14.169	12.309	1	1.33381	1.25887	1.25775	1.12963	0.981344
ENSG00000133704(IPO8)	30.012	40.023	42.156	47.511	29.389	27.28	1	1.33357	1.40464	1.58307	0.979242	0.90897
ENSG00000134824(FADS2)	22.003	29.342	26.952	21.579	32.686	28.88	1	1.33355	1.22492	0.98073	1.48552	1.31255
ENSG00000184428(TOP1MT)	17.425	23.235	23.487	21.333	18.079	18.173	1	1.33343	1.34789	1.22428	1.03753	1.04293
ENSG00000125746(EML2)	37.808	50.397	44.425	43.397	38.392	40.544	1	1.33297	1.17502	1.14783	1.01545	1.07237
ENSG00000168394(TAP1)	33.011	44.002	45.817	29.888	43.413	43.248	1	1.33295	1.38793	0.905395	1.31511	1.31011
ENSG00000185187(SIGIRR)	14.851	19.795	22.827	19.525	13.36	16.107	1	1.33291	1.53707	1.31473	0.899603	1.08457
ENSG00000088280(ASAP3)	13.202	17.582	18.259	12.512	13.887	17.134	1	1.33177	1.38305	0.947735	1.05189	1.29783
ENSG00000234648(AL162151.2)	50.738	67.571	69.173	74.061	88.881	62.415	1	1.33176	1.36334	1.45968	1.75176	1.23014
ENSG00000102103(PQBP1)	108.024	143.862	117.509	118.136	120.975	109.2	1	1.33176	1.0878	1.09361	1.11989	1.01089
ENSG00000266341(AC004477.2)	14.912	19.859	11.746	12.004	23.011	15.632	1	1.33175	0.787688	0.804989	1.54312	1.04828
ENSG00000113356(POLR3G)	13.963	18.595	19.338	24.881	11.857	12.731	1	1.33173	1.38495	1.78192	0.849173	0.911767
ENSG00000230532(AC091133.1)	16.598	22.104	15.445	15.417	19.601	15.683	1	1.33173	0.930534	0.928847	1.18093	0.944873
ENSG00000223803(RPS20P14)	17.497	23.301	27.95	29.55	33.311	22.629	1	1.33171	1.59742	1.68886	1.90381	1.29331
ENSG00000124831(LRRFIP1)	38.364	51.038	49.387	45.781	44.973	45.275	1	1.33036	1.28733	1.19333	1.17227	1.18014
ENSG00000059804(SLC2A3)	76.919	102.273	79.995	66.987	106.448	91.916	1	1.32962	1.03999	0.870877	1.3839	1.19497
ENSG00000163931(TKT)	438.484	582.549	552.545	500.15	504.853	444.639	1	1.32855	1.26013	1.14063	1.15136	1.01404
ENSG00000105281(SLC1A5)	208.402	276.816	308.02	229.018	255.863	251.914	1	1.32828	1.47801	1.09892	1.22774	1.20879
ENSG00000186395(KRT10)	32.139	42.682	40.296	35.972	41.14	41.063	1	1.32804	1.2538	1.11926	1.28006	1.27767
ENSG00000023171(GRAMD1B)	17.53	23.255	24.698	23.213	19.449	18.289	1	1.32658	1.4089	1.32419	1.10947	1.0433
ENSG00000172530(BANP)	16.784	22.258	20.084	18.373	15.578	16.967	1	1.32614	1.19662	1.09467	0.928146	1.0109
ENSG00000187051(RPS19BP1)	32.869	43.571	47.393	47.964	29.143	30.043	1	1.3256	1.44188	1.45925	0.886641	0.914022
ENSG00000272779(AC245060.4)	26.562	35.204	34.511	37.642	26.744	30.216	1	1.32535	1.29926	1.41714	1.00685	1.13756
ENSG00000196652(ZKSCAN5)	17.177	22.761	19.279	16.043	20.01	17.936	1	1.32509	1.12237	0.933981	1.16493	1.04419
ENSG00000131778(CHD1L)	51.506	68.217	65.57	64.543	52.207	52.876	1	1.32445	1.27306	1.25312	1.01361	1.0266
ENSG00000100201(DDX17)	205.234	271.789	274.951	265.883	215.964	219.222	1	1.32429	1.3397	1.29551	1.05228	1.06816
ENSG00000099968(BCL2L13)	24.114	31.924	35.48	34.293	22.797	26.152	1	1.32388	1.47134	1.42212	0.945384	1.08452
ENSG00000100028(SNRPD3)	140.904	186.525	191.963	200.226	141.663	133.483	1	1.32377	1.36237	1.42101	1.00539	0.947333
ENSG00000097096(SYDE2)	12.013	15.9	15.49	16.298	14.138	12.34	1	1.32357	1.28944	1.3567	1.17689	1.02722
ENSG00000140299(BNIP2)	26.826	35.503	34.614	34.262	30.473	34.291	1	1.32345	1.29032	1.27719	1.13595	1.27827
ENSG00000207425(RF00019)	76.349	101.043	78.067	95.74	83.628	81.465	1	1.32344	1.0225	1.25398	1.09534	1.06701
ENSG00000100889(PCK2)	43.287	57.253	70.155	41.817	56.275	61.345	1	1.32264	1.62069	0.966041	1.30004	1.41717
ENSG00000234327(AC012146.1)	19.411	25.66	18.767	23.068	23.755	21.73	1	1.32193	0.966823	1.1884	1.22379	1.11947
ENSG00000110619(CARS)	31.454	41.579	49.243	31.637	42.383	45.837	1	1.3219	1.56556	1.00582	1.34746	1.45727
ENSG00000243927(MRPS6)	22.688	29.978	28.772	24.539	25.179	25.865	1	1.32132	1.26816	1.08158	1.10979	1.14003
ENSG00000069998(HDHD5)	36.891	48.743	52.087	52.622	34.077	35.933	1	1.32127	1.41192	1.42642	0.923721	0.974032
ENSG00000185651(UBE2L3)	80.915	106.897	108.438	117.012	84.979	83.489	1	1.3211	1.34015	1.44611	1.05023	1.03181
ENSG00000091640(SPAG7)	37.959	50.103	47.063	44.465	43.809	41.852	1	1.31992	1.23984	1.1714	1.15411	1.10256
ENSG00000138018(SELENOI)	70.35	92.827	78.81	77.992	80.186	71.126	1	1.3195	1.12026	1.10863	1.13982	1.01103
ENSG00000090520(DNAJB11)	19.85	26.18	25.488	30.132	16.96	16.135	1	1.31889	1.28403	1.51798	0.854408	0.812846
ENSG00000060656(PTPRU)	17.168	22.625	24.665	25.446	17.026	16.277	1	1.31786	1.43668	1.48218	0.991729	0.948101
ENSG00000108961(RANGRF)	40.184	52.951	59.404	48.793	54.431	46.311	1	1.31771	1.4783	1.21424	1.35454	1.15247
ENSG00000144158(AL078621.1)	44.487	58.584	57.602	61.408	45.611	46.152	1	1.31688	1.29481	1.38036	1.02527	1.03743
ENSG00000107960(STN1)	18.178	23.934	20.921	20.284	21.078	18.208	1	1.31665	1.1509	1.11585	1.15953	1.00165
ENSG00000198380(GFPT1)	48.956	64.402	61.46	55.433	54.406	56.711	1	1.31551	1.25541	1.1323	1.11132	1.15841
ENSG00000111412(C12orf49)	11.346	14.919	15.038	13.138	13.459	15.226	1	1.31491	1.3254	1.15794	1.18623	1.34197
ENSG00000182858(ALG12)	12.737	16.748	18.191	18.956	14.865	13.758	1	1.31491	1.4282	1.48826	1.16707	1.08016
ENSG00000134954(ETS1)	10.546	13.867	14.099	11.755	11.698	11.275	1	1.31491	1.3369	1.11464	1.10924	1.06913
ENSG00000163453(IGFBP7)	44.702	58.775	55.101	50.249	59.519	57.613	1	1.31482	1.23263	1.12409	1.33146	1.28882
ENSG00000235734(HMGN1P36)	12.17	15.994	12.225	16.064	10.06	14.388	1	1.31422	1.00452	1.31997	0.826623	1.18225
ENSG00000163110(PDLIM5)	30.395	39.934	33.32	35.3	36.751	28.249	1	1.31383	1.09623	1.16138	1.20911	0.929396
ENSG00000198879(SFMBT2)	18.525	24.326	18.72	17.902	26.317	18.768	1	1.31314	1.01053	0.96637	1.42062	1.01312
ENSG00000157020(SEC13)	93.088	122.209	120.412	109.451	99.727	93.243	1	1.31283	1.29353	1.17578	1.07132	1.00167
ENSG00000183530(PRR14L)	25.7	33.725	37.388	37.174	23.37	24.762	1	1.31226	1.45479	1.44646	0.909339	0.963502
ENSG00000170584(NUDCD2)	14.714	19.308	17.413	14.449	14.732	15.137	1	1.31222	1.18343	0.98199	1.00122	1.02875
ENSG00000100014(SPECC1L)	15.533	20.382	22.289	18.277	18.571	18.285	1	1.31217	1.43494	1.17666	1.19558	1.17717
ENSG00000131876(SNRPA1)	50.827	66.667	66.007	62.385	53.113	53.328	1	1.31165	1.29866	1.2274	1.04498	1.04921
ENSG00000065911(MTHFD2)	137.609	180.429	189.904	147.772	167.25	166.164	1	1.31117	1.38003	1.07385	1.2154	1.20751
ENSG00000119125(GDA)	97.175	127.403	88.409	117.204	108.78	76.18	1	1.31107	0.909792	1.20611	1.11942	0.783946
ENSG00000160209(PDXK)	89.428	117.218	82.416	82.948	99.003	82.787	1	1.31075	0.921591	0.927539	1.10707	0.925739
ENSG00000092621(PHGDH)	176.77	231.602	264.976	151.463	247.17	267.762	1	1.31019	1.49899	0.856837	1.39826	1.51475
ENSG00000100814(CCNB1IP1)	36.463	47.765	36.488	34.881	37.261	34.332	1	1.30996	1.00069	0.956614	1.02189	0.941557
ENSG00000013375(PGM3)	22.327	29.24	28.405	25.573	26.029	26.48	1	1.30963	1.27223	1.14538	1.16581	1.18601
ENSG00000099901(RANBP1)	64.877	84.929	86.441	95.515	58.07	59.277	1	1.30908	1.33238	1.47225	0.895078	0.913683
ENSG00000032444(PNPLA6)	68.796	90.007	84.516	73.248	74.517	73.653	1	1.30832	1.2285	1.06471	1.08316	1.0706
ENSG00000182197(EXT1)	21.093	27.595	26.757	26.749	24.659	21.717	1	1.30825	1.26853	1.26815	1.16906	1.02958
ENSG00000253396(AC016868.1)	15.328	20.049	14.927	19.662	15.688	13.937	1	1.308	0.973839	1.28275	1.02349	0.909251
ENSG00000182307(C8orf33)	79.745	104.255	100.026	122.151	69.868	61.611	1	1.30735	1.25432	1.53177	0.876143	0.7726
ENSG00000164466(SFXN1)	82.984	108.466	88.116	96.305	87.98	79.841	1	1.30707	1.06184	1.16052	1.0602	0.962125
ENSG00000013588(GPRC5A)	211.521	276.461	194.407	219.563	309.11	201.36	1	1.30701	0.919091	1.03802	1.46137	0.951962
ENSG00000222365(SNORD12B)	54.535	71.231	66.724	81.829	39.881	73.816	1	1.30615	1.22351	1.50049	0.731292	1.35355
ENSG00000163923(RPL39L)	67.886	88.669	87.232	85.805	57.459	70.382	1	1.30615	1.28498	1.26396	0.846404	1.03677
ENSG00000198856(OSTC)	81.331	106.229	108.252	110.084	92.215	91.834	1	1.30613	1.33101	1.35353	1.13382	1.12914
ENSG00000102882(MAPK3)	27.208	35.49	31.916	29.235	34.061	26.605	1	1.3044	1.17304	1.0745	1.25187	0.977837
ENSG00000100162(CENPM)	40.365	52.648	51.225	56.34	43.13	40.111	1	1.3043	1.26904	1.39576	1.0685	0.993707
ENSG00000125170(DOK4)	14.112	18.396	16.45	15.367	15.061	14.656	1	1.30357	1.16567	1.08893	1.06725	1.03855
ENSG00000175832(ETV4)	10.583	13.795	10.677	11.01	15.005	10.698	1	1.30351	1.00888	1.04035	1.41784	1.01087
ENSG00000182199(SHMT2)	157.417	205.109	230.246	194.594	178.598	185.372	1	1.30297	1.46265	1.23617	1.13455	1.17759
ENSG00000173276(ZBTB21)	22.089	28.779	32.536	28.523	25.444	27.017	1	1.30287	1.47295	1.29128	1.15189	1.2231
ENSG00000176915(ANKLE2)	17.009	22.148	16.906	17.338	18.322	16.824	1	1.30213	0.993944	1.01934	1.07719	0.989123
ENSG00000228830(AL160408.2)	15.424	20.083	15.02	15.35	14.345	19.592	1	1.30206	0.973807	0.995202	0.930044	1.27023
ENSG00000179632(MAF1)	124.947	162.655	177.569	155.144	132.299	147.852	1	1.30179	1.42115	1.24168	1.05884	1.18332
ENSG00000100347(SAMM50)	28.268	36.796	42.083	40.419	27.904	29.006	1	1.30168	1.48872	1.42985	0.987123	1.02611
ENSG00000102316(MAGED2)	65.312	85.013	91.462	67.361	82.437	77.294	1	1.30164	1.40039	1.03137	1.2622	1.18346
ENSG00000115919(KYNU)	11.431	14.873	17.122	20.248	11.502	12.855	1	1.30111	1.49786	1.77132	1.00621	1.12457
ENSG00000124225(PMEPA1)	14.845	19.306	20.994	17.07	13.17	15.083	1	1.30051	1.41421	1.14988	0.887167	1.01603
ENSG00000214455(RCN1P2)	13.142	17.085	17.822	17.245	18.107	16.245	1	1.30003	1.35611	1.31221	1.3778	1.23611
ENSG00000173598(NUDT4)	11.136	14.472	10.139	12.825	16.08	12.437	1	1.29957	0.910471	1.15167	1.44397	1.11683
ENSG00000210144(MT-TY)	297.878	387.071	333.822	386.83	246.247	288.008	1	1.29943	1.12067	1.29862	0.826671	0.966866
ENSG00000105835(NAMPT)	23.35	30.338	27.856	27.019	27.725	23.344	1	1.29927	1.19298	1.15713	1.18737	0.999743
ENSG00000173801(JUP)	296.892	385.576	387.229	333.284	340.579	351.519	1	1.29871	1.30428	1.12258	1.14715	1.184
ENSG00000169155(ZBTB43)	14.426	18.735	20.984	16.82	17.878	18.524	1	1.2987	1.4546	1.16595	1.23929	1.28407
ENSG00000161217(PCYT1A)	21.676	28.15	29.095	28.29	21.103	21.318	1	1.29867	1.34227	1.30513	0.973565	0.983484
ENSG00000179094(PER1)	24.179	31.393	31.664	27.245	29.633	26.31	1	1.29836	1.30957	1.1268	1.22557	1.08813
ENSG00000066855(MTFR1)	54.264	70.386	59.664	57.567	61.084	55.575	1	1.2971	1.09951	1.06087	1.12568	1.02416
ENSG00000253981(ALG1L13P)	13.719	17.787	22.42	21.565	14.067	15.606	1	1.29652	1.63423	1.57191	1.02537	1.13755
ENSG00000119537(KDSR)	16.622	21.536	23.639	20.332	20.399	20.319	1	1.29563	1.42215	1.2232	1.22723	1.22242
ENSG00000158863(FAM160B2)	12.267	15.891	14.879	14.821	12.695	13.57	1	1.29543	1.21293	1.2082	1.03489	1.10622
ENSG00000198938(MT-CO3)	18800.8	24353.2	24089.9	21447.5	22483	22418.2	1	1.29533	1.28133	1.14078	1.19586	1.19241
ENSG00000231925(TAPBP)	166.561	215.609	181.82	150.401	210.657	200.248	1	1.29447	1.09161	0.902978	1.26474	1.20225
ENSG00000085662(AKR1B1)	195.984	253.571	295.821	248.022	218.534	236.132	1	1.29384	1.50941	1.26552	1.11506	1.20485
ENSG00000124203(ZNF831)	48.29	62.476	70.484	60.759	58.629	61.935	1	1.29377	1.4596	1.25821	1.2141	1.28256
ENSG00000108423(TUBD1)	15.935	20.61	19.432	20.765	17.532	19.872	1	1.29338	1.21945	1.30311	1.10022	1.24707
ENSG00000196588(MRTFA)	29.041	37.557	38.186	38.835	26.665	26.733	1	1.29324	1.3149	1.33725	0.918185	0.920526
ENSG00000166123(GPT2)	33.374	43.146	56.053	36.302	41.372	41.747	1	1.2928	1.67954	1.08773	1.23965	1.25088
ENSG00000120159(CAAP1)	20.108	25.995	20.142	20.529	25.059	21.024	1	1.29277	1.00169	1.02094	1.24622	1.04555
ENSG00000213881(NPM1P6)	18.627	24.077	21.113	23.205	21.196	15.753	1	1.29259	1.13346	1.24577	1.13792	0.845708
ENSG00000164294(GPX8)	54.232	70.088	76.426	56.884	78.12	71.165	1	1.29237	1.40924	1.0489	1.44048	1.31223
ENSG00000113389(NPR3)	29.504	38.126	31.176	40.002	29.875	22.888	1	1.29223	1.05667	1.35582	1.01257	0.775759
ENSG00000131389(SLC6A6)	43.429	56.081	66.038	60.252	48.557	51.444	1	1.29133	1.5206	1.38737	1.11808	1.18455
ENSG00000025434(NR1H3)	20.422	26.37	17.337	18.305	20.99	19.643	1	1.29125	0.848937	0.896337	1.02781	0.961855
ENSG00000177731(FLII)	114.494	147.829	146.058	123.71	123.425	123.224	1	1.29115	1.27568	1.08049	1.078	1.07625
ENSG00000168495(POLR3D)	20.138	25.993	22.137	23.098	21.878	19.715	1	1.29074	1.09927	1.14699	1.0864	0.978995
ENSG00000130787(HIP1R)	24.108	31.112	22.888	22.193	27.505	25.075	1	1.29053	0.949394	0.920566	1.14091	1.04011
ENSG00000185585(OLFML2A)	30.247	39.028	44.849	41.368	33.939	37.415	1	1.29031	1.48276	1.36767	1.12206	1.23698
ENSG00000105755(ETHE1)	34.271	44.215	43.911	41.008	35.611	35.73	1	1.29016	1.28129	1.19658	1.0391	1.04257
ENSG00000054611(TBC1D22A)	14.329	18.473	21.118	20.382	14.458	16.215	1	1.2892	1.47379	1.42243	1.009	1.13162
ENSG00000124942(AHNAK)	269.948	347.983	323.453	262.498	335.091	328.715	1	1.28907	1.1982	0.972402	1.24132	1.2177
ENSG00000180773(SLC36A4)	13.362	17.224	20.546	15.853	15.738	17.679	1	1.28903	1.53764	1.18642	1.17782	1.32308
ENSG00000107819(SFXN3)	82.144	105.883	102.007	82.006	109.407	105.918	1	1.28899	1.24181	0.99832	1.33189	1.28942
ENSG00000260107(AC005606.1)	11.74	15.131	14.457	8.091	10.645	6.239	1	1.28884	1.23143	0.689182	0.906729	0.531431
ENSG00000085719(CPNE3)	53.993	69.588	69.83	65.425	56.355	57.402	1	1.28883	1.29332	1.21173	1.04375	1.06314
ENSG00000152223(EPG5)	10.738	13.834	7.449	8.504	11.897	10.495	1	1.28832	0.693705	0.791954	1.10793	0.97737
ENSG00000148484(RSU1)	33.839	43.579	41.56	40.358	40.624	36.66	1	1.28783	1.22817	1.19265	1.20051	1.08337
ENSG00000183172(SMDT1)	28.67	36.896	32.973	32.264	27.893	27.66	1	1.28692	1.15009	1.12536	0.972899	0.964772
ENSG00000164062(APEH)	156.37	201.182	168.689	162.905	152.315	146.105	1	1.28658	1.07878	1.04179	0.974068	0.934354
ENSG00000113719(ERGIC1)	82.565	106.225	100.661	100.643	88.565	82.807	1	1.28656	1.21917	1.21895	1.07267	1.00293
ENSG00000162976(PQLC3)	11.662	15	9.99	9.508	9.71	7.727	1	1.28623	0.856628	0.815298	0.832619	0.662579
ENSG00000165915(SLC39A13)	21.86	28.115	25.924	21.737	23.579	23.041	1	1.28614	1.18591	0.994373	1.07864	1.05403
ENSG00000123975(CKS2)	497.889	640.051	597.991	562.839	572.47	520.858	1	1.28553	1.20105	1.13045	1.14979	1.04613
ENSG00000105137(SYDE1)	31.628	40.63	39.816	34.52	30.444	29.702	1	1.28462	1.25888	1.09144	0.962565	0.939105
ENSG00000011426(ANLN)	101.151	129.92	136.056	128.077	127.922	126.375	1	1.28442	1.34508	1.2662	1.26466	1.24937
ENSG00000221792(MIR1282)	251.348	322.778	374.447	393.213	328.077	263.201	1	1.28419	1.48976	1.56442	1.30527	1.04716
ENSG00000138942(RNF185)	28.074	36.006	38.703	37.239	27.191	25.458	1	1.28254	1.37861	1.32646	0.968547	0.906818
ENSG00000121691(CAT)	49.818	63.885	61.13	49.337	54.809	60.831	1	1.28237	1.22707	0.990345	1.10018	1.22106
ENSG00000144655(CSRNP1)	24.112	30.904	27.15	24.769	27.689	27.259	1	1.28169	1.126	1.02725	1.14835	1.13052
ENSG00000184208(C22orf46)	23.229	29.77	30.825	31.038	23.398	24.431	1	1.28159	1.32701	1.33617	1.00728	1.05175
ENSG00000157470(FAM81A)	14.509	18.593	21.367	20.597	15.304	15.476	1	1.28148	1.47267	1.4196	1.05479	1.06665
ENSG00000268543(AC012313.4)	17.738	22.724	17.523	22.923	18.807	17.035	1	1.28109	0.987879	1.29231	1.06027	0.960368
ENSG00000188352(FOCAD)	17.155	21.96	21.608	19.185	18.395	19.581	1	1.28009	1.25957	1.11833	1.07228	1.14142
ENSG00000274211(SOCS7)	15.033	19.239	18.735	16.473	15.905	15.932	1	1.27978	1.24626	1.09579	1.05801	1.0598
ENSG00000053254(FOXN3)	13.667	17.487	19.403	16.246	15.203	17.268	1	1.27951	1.4197	1.1887	1.11239	1.26348
ENSG00000123815(COQ8B)	16.59	21.225	20.642	20.385	16.417	16.745	1	1.27939	1.24424	1.22875	0.989572	1.00934
ENSG00000100142(POLR2F)	24.449	31.269	32.051	31.522	23.863	22.082	1	1.27895	1.31093	1.2893	0.976032	0.903186
ENSG00000274561(AC005332.3)	10.699	13.679	15.559	15.106	20.166	12.498	1	1.27853	1.45425	1.41191	1.88485	1.16815
ENSG00000135241(PNPLA8)	15.726	20.08	17.569	15.828	19.264	19.92	1	1.27687	1.11719	1.00649	1.22498	1.26669
ENSG00000207547(MIR25)	40.901	52.201	28.914	37.992	37.569	56.148	1	1.27628	0.706926	0.928877	0.918535	1.37278
ENSG00000184445(KNTC1)	15.877	20.251	21.293	23.42	16.97	17.39	1	1.27549	1.34112	1.47509	1.06884	1.0953
ENSG00000084754(HADHA)	266.308	339.338	288.847	256.424	306.367	282.648	1	1.27423	1.08464	0.962885	1.15042	1.06136
ENSG00000154822(PLCL2)	15.393	19.598	17.901	22.636	16.926	15.497	1	1.27318	1.16293	1.47054	1.09959	1.00676
ENSG00000176018(LYSMD3)	20.119	25.611	29.102	24.056	22.364	26.219	1	1.27298	1.44649	1.19569	1.11159	1.3032
ENSG00000173950(XXYLT1)	17.362	22.099	23.606	24.026	15.607	16.409	1	1.27284	1.35964	1.38383	0.898917	0.94511
ENSG00000100266(PACSIN2)	74.103	94.319	110.817	103.598	78.098	82.382	1	1.27281	1.49545	1.39803	1.05391	1.11172
ENSG00000100297(MCM5)	94.006	119.641	107.782	117.014	95.689	85.835	1	1.2727	1.14654	1.24475	1.0179	0.91308
ENSG00000164284(GRPEL2)	45.699	58.156	57.199	53.763	57.488	56.729	1	1.27259	1.25165	1.17646	1.25797	1.24136
ENSG00000136811(ODF2)	34.007	43.271	41.953	43.402	35.221	35.032	1	1.27241	1.23366	1.27627	1.0357	1.03014
ENSG00000135541(AHI1)	15.13	19.251	20.567	18.758	16.586	18.159	1	1.27237	1.35935	1.23979	1.09623	1.2002
ENSG00000094804(CDC6)	75.12	95.546	70.554	80.752	92.453	72.399	1	1.27191	0.939217	1.07497	1.23074	0.963778
ENSG00000104522(TSTA3)	57.441	73.058	81.425	87.621	60.685	58.321	1	1.27188	1.41754	1.52541	1.05648	1.01532
ENSG00000116005(PCYOX1)	89.811	114.226	109.291	93.753	110.345	104.744	1	1.27185	1.2169	1.04389	1.22864	1.16627
ENSG00000163964(PIGX)	13.523	17.195	17.442	17.905	12.422	12.344	1	1.27154	1.2898	1.32404	0.918583	0.912815
ENSG00000104756(KCTD9)	25.084	31.883	31.19	28.882	30.384	32.836	1	1.27105	1.24342	1.15141	1.21129	1.30904
ENSG00000179091(CYC1)	297.182	377.626	402.918	389.066	284.181	280.343	1	1.27069	1.3558	1.30918	0.956252	0.943338
ENSG00000154217(PITPNC1)	13.548	17.214	16.907	16.825	15.377	15.208	1	1.27059	1.24793	1.24188	1.135	1.12253
ENSG00000117143(UAP1)	53.48	67.949	59.258	62.521	61.931	54.1	1	1.27055	1.10804	1.16905	1.15802	1.01159
ENSG00000168994(PXDC1)	45.597	57.872	58.762	41.924	55.807	51.992	1	1.26921	1.28873	0.919446	1.22392	1.14025
ENSG00000164244(PRRC1)	29.419	37.313	34.394	32.764	30.134	28.288	1	1.26833	1.16911	1.1137	1.0243	0.961555
ENSG00000109320(NFKB1)	21.049	26.691	25.813	22.414	25.596	24.212	1	1.26804	1.22633	1.06485	1.21602	1.15027
ENSG00000100147(CCDC134)	23.446	29.723	26.91	26.944	18.885	20.369	1	1.26772	1.14774	1.14919	0.805468	0.868762
ENSG00000102893(PHKB)	24.977	31.656	30.259	28.705	27.228	28.821	1	1.26741	1.21147	1.14926	1.09012	1.1539
ENSG00000092931(MFSD11)	19.444	24.63	17.33	15.881	22.086	20.786	1	1.26671	0.891278	0.816756	1.13588	1.06902
ENSG00000105971(CAV2)	23.976	30.361	25.574	26.034	30.004	24.226	1	1.26631	1.06665	1.08584	1.25142	1.01043
ENSG00000181830(SLC35C1)	24.066	30.47	28.882	30.658	27.6	25.126	1	1.2661	1.20012	1.27391	1.14685	1.04405
ENSG00000185721(DRG1)	118.008	149.406	157.877	168.895	114.448	110.185	1	1.26607	1.33785	1.43122	0.969833	0.933708
ENSG00000218537(MIF-AS1)	47.848	60.578	60.061	55.736	26.94	36.214	1	1.26605	1.25525	1.16486	0.563033	0.756855
ENSG00000210151(MT-TS1)	840.948	1063.75	902.611	1009.82	834.684	921.738	1	1.26495	1.07333	1.20081	0.992551	1.09607
ENSG00000176485(PLA2G16)	56.907	71.951	64.026	59.858	55.348	57.013	1	1.26436	1.1251	1.05186	0.972604	1.00186
ENSG00000167740(CYB5D2)	24.756	31.279	32.598	24.133	28.853	32.685	1	1.26349	1.31677	0.974834	1.1655	1.32029
ENSG00000172071(EIF2AK3)	30.278	38.242	33.681	30.702	35.832	35.665	1	1.26303	1.11239	1.014	1.18343	1.17792
ENSG00000167702(KIFC2)	17.426	21.993	24.616	25.237	17.209	20.665	1	1.26208	1.4126	1.44824	0.987547	1.18587
ENSG00000124635(HIST1H2BJ)	16.074	20.269	16.8	14.557	18.27	21.513	1	1.26098	1.04517	0.905624	1.13662	1.33837
ENSG00000197965(MPZL1)	103.28	130.208	89.134	95.232	124.397	93.711	1	1.26073	0.863033	0.922076	1.20446	0.907349
ENSG00000131374(TBC1D5)	12.28	15.48	15.318	15.151	14.198	13.025	1	1.26059	1.24739	1.23379	1.15619	1.06067
ENSG00000105339(DENND3)	14.39	18.129	18.472	16.872	13.563	15.822	1	1.25983	1.28367	1.17248	0.94253	1.09951
ENSG00000168264(IRF2BP2)	71.598	90.198	86.815	71.272	92.422	83.744	1	1.25978	1.21253	0.995447	1.29085	1.16964
ENSG00000119899(SLC17A5)	29.605	37.294	43.322	36.06	31.742	32.597	1	1.25972	1.46333	1.21804	1.07218	1.10106
ENSG00000172175(MALT1)	34.807	43.845	45.075	37.191	39.752	41.66	1	1.25966	1.295	1.06849	1.14207	1.19689
ENSG00000255252(AL078612.1)	58.534	73.717	101.776	80.375	85.206	97.186	1	1.25939	1.73875	1.37313	1.45567	1.66033
ENSG00000144048(DUSP11)	23.644	29.748	21.196	22.913	28.317	24.64	1	1.25816	0.896464	0.969083	1.19764	1.04212
ENSG00000047932(GOPC)	40.913	51.452	45.02	43.213	47.971	44.099	1	1.2576	1.10038	1.05622	1.17251	1.07787
ENSG00000185697(MYBL1)	13.948	17.54	15.913	14.205	16.74	16.801	1	1.25753	1.14088	1.01843	1.20017	1.20455
ENSG00000166986(MARS)	77.485	97.358	118.214	80.424	95.486	100.073	1	1.25648	1.52564	1.03793	1.23232	1.29151
ENSG00000145016(RUBCN)	14.294	17.951	18.893	18.444	13.209	13.159	1	1.25584	1.32174	1.29033	0.924094	0.920596
ENSG00000175582(RAB6A)	76.061	95.518	89.115	76.807	85.469	84.83	1	1.25581	1.17163	1.00981	1.12369	1.11529
ENSG00000075643(MOCOS)	38.503	48.352	51.954	47.055	45.068	46.556	1	1.2558	1.34935	1.22211	1.17051	1.20915
ENSG00000124541(RRP36)	94.833	119.025	101.799	108.446	100.223	92.007	1	1.2551	1.07346	1.14355	1.05684	0.9702
ENSG00000113739(STC2)	18.938	23.769	26.951	19.905	24.899	23.113	1	1.2551	1.42312	1.05106	1.31476	1.22046
ENSG00000102393(GLA)	83.061	104.248	106.53	99.52	79.138	85.439	1	1.25508	1.28255	1.19816	0.95277	1.02863
ENSG00000110330(BIRC2)	31.209	39.164	38.203	30.945	40.736	41.06	1	1.25489	1.2241	0.991541	1.30526	1.31565
ENSG00000108821(COL1A1)	49.492	62.073	58.623	57.293	57.964	62.429	1	1.2542	1.18449	1.15762	1.17118	1.2614
ENSG00000136826(KLF4)	26.761	33.555	39.495	39.685	20.441	30.584	1	1.25388	1.47584	1.48294	0.763835	1.14286
ENSG00000109775(UFSP2)	16.129	20.223	21.584	22.632	18.553	17.268	1	1.25383	1.33821	1.40319	1.15029	1.07062
ENSG00000099904(ZDHHC8)	28.38	35.57	37.877	36.662	23.574	25.144	1	1.25335	1.33464	1.29183	0.830655	0.885976
ENSG00000105438(KDELR1)	302.718	379.346	378.332	358.769	318.593	312.509	1	1.25313	1.24978	1.18516	1.05244	1.03234
ENSG00000182253(SYNM)	33.078	41.45	43.82	41.926	34.004	34.474	1	1.2531	1.32475	1.26749	1.02799	1.0422
ENSG00000148634(HERC4)	33.231	41.637	34.298	36.003	36.503	34.407	1	1.25296	1.03211	1.08342	1.09846	1.03539
ENSG00000178074(C2orf69)	12.929	16.198	17.768	17.168	12.525	15.17	1	1.25284	1.37427	1.32787	0.968752	1.17333
ENSG00000013441(CLK1)	31.234	39.125	40.401	35.802	37.754	40.388	1	1.25264	1.29349	1.14625	1.20875	1.29308
ENSG00000168502(MTCL1)	48.212	60.363	55.654	59.524	53.66	48.129	1	1.25203	1.15436	1.23463	1.113	0.998278
ENSG00000051108(HERPUD1)	76.571	95.86	90.022	77.694	86.807	79.736	1	1.25191	1.17567	1.01467	1.13368	1.04133
ENSG00000128335(APOL2)	38.514	48.209	49.694	48.09	41.938	42.909	1	1.25173	1.29028	1.24864	1.0889	1.11411
ENSG00000168404(MLKL)	14.185	17.752	18.287	17.505	16.466	15.944	1	1.25146	1.28918	1.23405	1.1608	1.124
ENSG00000172977(KAT5)	31.659	39.59	37.653	33.92	34.331	29.105	1	1.25051	1.18933	1.07142	1.0844	0.919328
ENSG00000158467(AHCYL2)	14.695	18.375	20.869	16.158	18.084	18.569	1	1.25043	1.42014	1.09956	1.23062	1.26363
ENSG00000111361(EIF2B1)	55.625	69.541	58.21	62.863	62.646	56.743	1	1.25018	1.04647	1.13012	1.12622	1.0201
ENSG00000140743(CDR2)	27.703	34.624	36.252	30.088	32.613	29.793	1	1.24983	1.30859	1.08609	1.17724	1.07544
ENSG00000213923(CSNK1E)	25.425	31.774	31.191	33.637	22.307	22.905	1	1.24971	1.22678	1.32299	0.877365	0.900885
ENSG00000115641(FHL2)	52.227	65.256	56.841	53.649	71.846	49.977	1	1.24947	1.08835	1.02723	1.37565	0.956919
ENSG00000178814(OPLAH)	13.848	17.3	14.301	15.054	13.007	11.942	1	1.24928	1.03271	1.08709	0.939269	0.862363
ENSG00000099860(GADD45B)	30.265	37.808	41.545	31.18	37.344	34.093	1	1.24923	1.37271	1.03023	1.2339	1.12648
ENSG00000100439(ABHD4)	21.526	26.887	19.352	17.251	26.751	20.262	1	1.24905	0.899006	0.801403	1.24273	0.94128
ENSG00000129474(AJUBA)	27.806	34.724	29.654	23.485	31.484	26.342	1	1.2488	1.06646	0.844602	1.13227	0.947349
ENSG00000102144(PGK1)	528.883	660.45	690.499	662.837	563.027	553.042	1	1.24876	1.30558	1.25328	1.06456	1.04568
ENSG00000208772(SNORD94)	22.292	27.832	10.13	20.706	18.428	21.908	1	1.24852	0.454423	0.928853	0.826664	0.982774
ENSG00000207973(MIR589)	15.424	19.257	7.009	14.327	19.126	11.549	1	1.24851	0.454422	0.928877	1.24002	0.748768
ENSG00000120805(ARL1)	27.64	34.499	30.801	33.259	30.233	30.255	1	1.24815	1.11436	1.20329	1.09381	1.09461
ENSG00000154370(TRIM11)	20.294	25.321	19.466	18.475	19.433	19.049	1	1.24771	0.9592	0.910368	0.957574	0.938652
ENSG00000115935(WIPF1)	12.598	15.718	17.27	16.289	13.58	15.074	1	1.24766	1.37085	1.29298	1.07795	1.19654
ENSG00000268942(CKS1BP3)	197.316	246.152	221.062	180.289	217.044	197.195	1	1.2475	1.12035	0.913707	1.09998	0.999387
ENSG00000204054(LINC00963)	16.985	21.162	17.847	19.182	15.933	16.255	1	1.24592	1.05075	1.12935	0.938063	0.957021
ENSG00000025293(PHF20)	23.703	29.519	27.751	28.7	24.601	23.783	1	1.24537	1.17078	1.21082	1.03789	1.00338
ENSG00000136436(CALCOCO2)	22.516	28.026	31.54	21.766	27.741	30.872	1	1.24471	1.40078	0.96669	1.23206	1.37111
ENSG00000130150(MOSPD2)	17.413	21.674	15.919	15.893	19.975	18.8	1	1.2447	0.914202	0.912709	1.14713	1.07965
ENSG00000125871(MGME1)	44.858	55.823	56.961	55.102	57.212	56.349	1	1.24444	1.26981	1.22837	1.2754	1.25616
ENSG00000099917(MED15)	25.52	31.756	31.288	30.472	23.104	24.192	1	1.24436	1.22602	1.19404	0.905329	0.947962
ENSG00000171425(ZNF581)	25.948	32.287	30.18	27.575	23.178	28.403	1	1.2443	1.1631	1.0627	0.893248	1.09461
ENSG00000267904(AC024075.1)	17.13	21.299	19.382	18.184	23.408	23.035	1	1.24337	1.13147	1.06153	1.36649	1.34472
ENSG00000100106(TRIOBP)	12.664	15.745	17.739	16.566	12.04	14.789	1	1.24329	1.40074	1.30812	0.950726	1.1678
ENSG00000134294(SLC38A2)	372.581	463.218	477.668	356.984	551.26	501.956	1	1.24327	1.28205	0.958138	1.47957	1.34724
ENSG00000137171(KLC4)	14.001	17.399	16.535	14.607	17.546	17.228	1	1.2427	1.18099	1.04328	1.2532	1.23048
ENSG00000100216(TOMM22)	101.753	126.431	139.989	147.761	91.462	84.996	1	1.24253	1.37577	1.45215	0.898863	0.835317
ENSG00000119777(TMEM214)	84.319	104.759	100.344	97.965	87.636	84.705	1	1.24241	1.19005	1.16184	1.03934	1.00458
ENSG00000146938(NLGN4X)	14.621	18.165	16.017	17.108	15.077	14.425	1	1.24239	1.09548	1.1701	1.03119	0.986595
ENSG00000074800(ENO1)	1297.08	1611.17	1442.97	1437.63	1387.39	1242.6	1	1.24216	1.11248	1.10836	1.06963	0.957998
ENSG00000179832(MROH1)	15.091	18.745	16.198	16.798	14.125	14.498	1	1.24213	1.07335	1.11311	0.935988	0.960705
ENSG00000019549(SNAI2)	10.86	13.489	18.617	16.465	12.886	12.725	1	1.24208	1.71427	1.51611	1.18656	1.17173
ENSG00000197894(ADH5)	58.015	72.051	63.247	63.435	63.751	59.506	1	1.24194	1.09018	1.09342	1.09887	1.0257
ENSG00000118496(FBXO30)	11.06	13.734	16.638	12.989	13.013	14.563	1	1.24177	1.50434	1.17441	1.17658	1.31673
ENSG00000179456(ZBTB18)	19.107	23.721	23.184	21.198	18.784	21.259	1	1.24148	1.21338	1.10944	0.983095	1.11263
ENSG00000102401(ARMCX3)	22.289	27.659	28.607	28.525	25.275	26.669	1	1.24093	1.28346	1.27978	1.13397	1.19651
ENSG00000115902(SLC1A4)	21.676	26.898	31.526	22.689	26.651	25.87	1	1.24091	1.45442	1.04673	1.22952	1.19349
ENSG00000120053(GOT1)	85.437	105.99	104.429	91.517	96.154	90.954	1	1.24056	1.22229	1.07116	1.12544	1.06457
ENSG00000100403(ZC3H7B)	40.061	49.65	50.998	50.283	40.703	38.158	1	1.23936	1.27301	1.25516	1.01603	0.952497
ENSG00000142627(EPHA2)	62.37	77.286	62.861	61.515	74.854	61.478	1	1.23915	1.00787	0.986291	1.20016	0.985698
ENSG00000104626(ERI1)	15.814	19.587	22.361	16.661	21.376	24.712	1	1.23859	1.414	1.05356	1.35171	1.56267
ENSG00000143819(EPHX1)	72.3	89.546	107.839	78.61	77.825	93.058	1	1.23853	1.49155	1.08728	1.07642	1.28711
ENSG00000168615(ADAM9)	76.786	95.089	95.913	89.072	83.471	88.155	1	1.23836	1.24909	1.16	1.08706	1.14806
ENSG00000173207(CKS1B)	68.169	84.397	77.021	73.33	82.877	81.058	1	1.23806	1.12985	1.07571	1.21576	1.18907
ENSG00000011405(PIK3C2A)	45.333	56.113	47.14	46.174	52.219	47.609	1	1.2378	1.03986	1.01855	1.1519	1.05021
ENSG00000145287(PLAC8)	67.373	83.374	57.092	60.142	88.457	49.483	1	1.2375	0.847402	0.892672	1.31294	0.734463
ENSG00000129353(SLC44A2)	104.585	129.388	114.58	100.919	107.482	114.315	1	1.23716	1.09557	0.964947	1.0277	1.09303
ENSG00000138944(SHISAL1)	11.394	14.092	11.744	15.994	10.751	8.447	1	1.23679	1.03072	1.40372	0.943567	0.741355
ENSG00000178209(PLEC)	166.339	205.604	214.63	223.137	125.546	141.887	1	1.23605	1.29032	1.34146	0.75476	0.852999
ENSG00000118777(ABCG2)	68.607	84.778	65.107	72.128	73.702	64.434	1	1.2357	0.948985	1.05132	1.07426	0.939175
ENSG00000242294(STAG3L5P)	26.412	32.636	22.335	25.292	27.18	22.427	1	1.23565	0.845638	0.957595	1.02908	0.849122
ENSG00000146242(TPBG)	10.506	12.979	13.594	10.221	11.61	12.545	1	1.23539	1.29393	0.972873	1.10508	1.19408
ENSG00000189050(RNFT1)	11.624	14.359	11.994	12.467	12.348	12.446	1	1.23529	1.03183	1.07252	1.06228	1.07072
ENSG00000185608(MRPL40)	38.175	47.152	55.532	56.122	36.376	38.621	1	1.23515	1.45467	1.47012	0.952875	1.01168
ENSG00000172086(KRCC1)	14.264	17.618	19.397	13.249	18.452	23.562	1	1.23514	1.35986	0.928842	1.29361	1.65185
ENSG00000134684(YARS)	91.997	113.617	125.316	99.919	104.047	110.132	1	1.23501	1.36217	1.08611	1.13098	1.19713
ENSG00000095383(TBC1D2)	12.756	15.745	14.092	13.631	12.174	11.764	1	1.23432	1.10474	1.0686	0.954374	0.922233
ENSG00000144320(LNPK)	18.727	23.115	25.503	21.263	20.93	22.092	1	1.23431	1.36183	1.13542	1.11764	1.17969
ENSG00000070371(CLTCL1)	22.185	27.376	21.062	24.118	19.643	18.845	1	1.23399	0.94938	1.08713	0.885418	0.849448
ENSG00000004799(PDK4)	44.857	55.35	42.305	50.69	58.206	36.655	1	1.23392	0.943108	1.13004	1.29759	0.817152
ENSG00000260570(AC133550.1)	10.999	13.571	12.35	10.217	15.512	8.236	1	1.23384	1.12283	0.928903	1.41031	0.748795
ENSG00000130638(ATXN10)	95.008	117.207	107.433	120.55	92.359	77.189	1	1.23365	1.13078	1.26884	0.972118	0.812447
ENSG00000138768(USO1)	66.19	81.652	87.913	78.678	70.675	76.133	1	1.2336	1.32819	1.18867	1.06776	1.15022
ENSG00000247556(OIP5-AS1)	35.756	44.108	38.863	35.955	41.673	38.772	1	1.23358	1.08689	1.00557	1.16548	1.08435
ENSG00000075275(CELSR1)	17.767	21.914	24.913	24.353	16.043	17.611	1	1.23341	1.40221	1.37069	0.902966	0.99122
ENSG00000079739(PGM1)	205.601	253.562	242.472	216.149	235.898	240.272	1	1.23327	1.17933	1.0513	1.14736	1.16863
ENSG00000140992(PDPK1)	21.592	26.627	20.483	18.791	24.276	21.23	1	1.23319	0.948638	0.870276	1.12431	0.983235
ENSG00000174371(EXO1)	58.415	72.022	62.856	74.944	64.374	48.745	1	1.23294	1.07602	1.28296	1.10201	0.83446
ENSG00000115041(KCNIP3)	12.757	15.722	16.973	14.981	13.874	15.436	1	1.23242	1.33049	1.17434	1.08756	1.21
ENSG00000132432(SEC61G)	85.385	105.156	104.636	95.194	88.66	89.927	1	1.23155	1.22546	1.11488	1.03836	1.05319
ENSG00000147799(ARHGAP39)	18.119	22.31	23.034	19.986	15.689	16.959	1	1.2313	1.27126	1.10304	0.865887	0.935979
ENSG00000183579(ZNRF3)	10.601	13.051	13.444	14.987	8.945	8.697	1	1.23111	1.26818	1.41373	0.843788	0.820394
ENSG00000179152(TCAIM)	16.657	20.497	20.338	17.419	20.935	18.93	1	1.23053	1.22099	1.04575	1.25683	1.13646
ENSG00000113328(CCNG1)	160.602	197.605	177.517	163.668	185.77	183.222	1	1.2304	1.10532	1.01909	1.15671	1.14085
ENSG00000122863(CHST3)	38.038	46.8	42.985	47.898	39.866	35.125	1	1.23035	1.13005	1.25921	1.04806	0.923419
ENSG00000122550(KLHL7)	17.612	21.666	19.641	15.657	21.951	21.218	1	1.23018	1.11521	0.888996	1.24637	1.20475
ENSG00000182325(FBXL6)	25.393	31.238	29.762	31.047	22.955	21.978	1	1.23018	1.17206	1.22266	0.903989	0.865514
ENSG00000171612(SLC25A33)	12.431	15.285	12.019	13.387	14.411	15.835	1	1.22959	0.966857	1.0769	1.15928	1.27383
ENSG00000160959(LRRC14)	21.682	26.658	27.481	27.016	19.904	21.266	1	1.2295	1.26746	1.24601	0.917996	0.980814
ENSG00000264188(AC106037.1)	14.77	18.157	12.908	11.081	13.149	17.44	1	1.22932	0.873934	0.750237	0.890251	1.18077
ENSG00000207554(MIR647)	25.847	31.774	23.492	55.405	23.011	23.82	1	1.22931	0.908887	2.14358	0.890277	0.921577
ENSG00000165138(ANKS6)	24.339	29.914	33.398	32.91	21.102	22.102	1	1.22906	1.3722	1.35215	0.867004	0.90809
ENSG00000104825(NFKBIB)	39.916	49.056	43.445	42.57	34.695	36.038	1	1.22898	1.08841	1.06649	0.8692	0.902846
ENSG00000137962(ARHGAP29)	12.443	15.29	12.784	12.175	14.697	13.377	1	1.2288	1.0274	0.978462	1.18115	1.07506
ENSG00000138821(SLC39A8)	34.552	42.454	40.479	39.235	39.496	36.723	1	1.2287	1.17154	1.13553	1.14309	1.06283
ENSG00000060762(MPC1)	29.508	36.255	35.908	31.881	33.477	34.852	1	1.22865	1.21689	1.08042	1.13451	1.1811
ENSG00000112473(SLC39A7)	280.238	344.035	337.879	310.472	300.493	293.579	1	1.22765	1.20569	1.10789	1.07228	1.04761
ENSG00000167733(HSD11B1L)	10.593	13.003	15.602	13.989	10.393	10.369	1	1.22751	1.47286	1.32059	0.98112	0.978854
ENSG00000077232(DNAJC10)	16.05	19.698	19.537	20.827	16.534	17.594	1	1.22729	1.21726	1.29763	1.03016	1.0962
ENSG00000183856(IQGAP3)	38.05	46.686	45.957	38.526	43.836	47.167	1	1.22696	1.20781	1.01251	1.15206	1.23961
ENSG00000198816(ZNF358)	16.975	20.825	19.117	13.625	16.092	17.753	1	1.2268	1.12619	0.802651	0.947982	1.04583
ENSG00000137812(KNL1)	21.396	26.244	27.199	24.579	23.815	26.311	1	1.22658	1.27122	1.14877	1.11306	1.22972
ENSG00000148908(RGS10)	36.132	44.312	39.768	40.642	37.935	38.128	1	1.22639	1.10063	1.12482	1.0499	1.05524
ENSG00000156381(ANKRD9)	11.614	14.242	13.561	10.124	12.05	12.935	1	1.22628	1.16764	0.871707	1.03754	1.11374
ENSG00000007255(TRAPPC6A)	29.664	36.372	35.143	25.654	33.993	29.105	1	1.22613	1.1847	0.864819	1.14593	0.981156
ENSG00000204019(CT83)	50.505	61.925	61.732	63.089	57.875	49.031	1	1.22612	1.22229	1.24916	1.14593	0.970815
ENSG00000080561(MID2)	16.271	19.945	21.79	17.346	19.208	20.813	1	1.2258	1.33919	1.06607	1.18051	1.27915
ENSG00000239763(AC009120.1)	17.756	21.765	16.138	15.368	19.682	19.036	1	1.22578	0.908876	0.86551	1.10847	1.07209
ENSG00000122218(COPA)	169.791	208.1	202.954	184.322	190.52	189.908	1	1.22562	1.19532	1.08558	1.12209	1.11848
ENSG00000167987(VPS37C)	12.532	15.358	14.983	12.536	14.982	12.957	1	1.2255	1.19558	1.00032	1.1955	1.03391
ENSG00000129003(VPS13C)	30.109	36.895	34.999	32.008	35.437	36.312	1	1.22538	1.16241	1.06307	1.17696	1.20602
ENSG00000101004(NINL)	16.139	19.769	16.921	15.788	18.227	18.484	1	1.22492	1.04845	0.978251	1.12938	1.1453
ENSG00000126432(PRDX5)	589.291	721.811	674.308	589.071	669.148	667.392	1	1.22488	1.14427	0.999627	1.13551	1.13253
ENSG00000117335(CD46)	70.821	86.741	73.154	74.03	89.241	75.958	1	1.22479	1.03294	1.04531	1.26009	1.07253
ENSG00000075240(GRAMD4)	12.972	15.884	17.224	17.784	11.015	12.317	1	1.22448	1.32778	1.37095	0.849137	0.949507
ENSG00000229124(VIM-AS1)	39.957	48.906	52.776	46.905	48.319	45.129	1	1.22397	1.32082	1.17389	1.20927	1.12944
ENSG00000089050(RBBP9)	21.505	26.318	26.69	24.475	20.597	23.58	1	1.22381	1.24111	1.13811	0.957777	1.09649
ENSG00000104689(TNFRSF10A)	35.316	43.22	36.448	38.511	41.118	34.193	1	1.22381	1.03205	1.09047	1.16429	0.968201
ENSG00000167920(TMEM99)	16.162	19.775	22.916	21.918	18.772	19.242	1	1.22355	1.41789	1.35614	1.16149	1.19057
ENSG00000169499(PLEKHA2)	44.15	54.014	49.041	48.27	49.944	49.689	1	1.22342	1.11078	1.09332	1.13123	1.12546
ENSG00000198689(SLC9A6)	16.492	20.176	18.196	19.879	19.742	17.174	1	1.22338	1.10332	1.20537	1.19707	1.04135
ENSG00000139291(TMEM19)	10.738	13.135	11.952	10.166	13.206	13.548	1	1.22323	1.11306	0.946731	1.22984	1.26169
ENSG00000100422(CERK)	45.264	55.364	62.114	58.237	45.535	43.733	1	1.22314	1.37226	1.28661	1.00599	0.966176
ENSG00000173482(PTPRM)	28.612	34.99	32.927	36.068	26.649	26.707	1	1.22291	1.15081	1.26059	0.931392	0.93342
ENSG00000104419(NDRG1)	57.225	69.967	88.251	86.257	68.092	63.771	1	1.22266	1.54218	1.50733	1.1899	1.11439
ENSG00000005700(IBTK)	42.762	52.263	49.546	48.461	43.093	45.062	1	1.22218	1.15865	1.13327	1.00774	1.05379
ENSG00000119314(PTBP3)	51.709	63.194	67.527	62.836	57.34	60.957	1	1.22211	1.3059	1.21518	1.1089	1.17885
ENSG00000136026(CKAP4)	68.941	84.214	100.952	88.015	80.716	83.286	1	1.22154	1.46432	1.27667	1.1708	1.20808
ENSG00000182158(CREB3L2)	61.684	75.343	69.369	66.819	64.19	58.808	1	1.22144	1.12459	1.08325	1.04063	0.953375
ENSG00000142733(MAP3K6)	14.534	17.752	15.593	14.575	15.871	16.714	1	1.22141	1.07286	1.00282	1.09199	1.14999
ENSG00000040531(CTNS)	20.952	25.584	23.332	23.48	23.915	20.694	1	1.22108	1.11359	1.12066	1.14142	0.987686
ENSG00000228589(SPCS2P4)	35.316	43.113	35.665	74.46	61.401	30.431	1	1.22078	1.00988	2.10839	1.73862	0.861677
ENSG00000135617(PRADC1)	43.954	53.658	55.731	51.16	49.456	49.57	1	1.22078	1.26794	1.16394	1.12518	1.12777
ENSG00000230043(TMSB4XP6)	12.725	15.534	30.841	21.013	14.026	16.939	1	1.22075	2.42365	1.65132	1.10224	1.33116
ENSG00000198663(C6orf89)	44.286	54.051	42.449	41.281	54.71	53.021	1	1.2205	0.95852	0.932146	1.23538	1.19724
ENSG00000116691(MIIP)	26.523	32.371	24.168	25.14	27.016	26.497	1	1.22049	0.911209	0.947857	1.01859	0.99902
ENSG00000128692(EIF2S2P4)	27.157	33.131	39.845	36.216	36.401	32.39	1	1.21998	1.46721	1.33358	1.34039	1.19269
ENSG00000068383(INPP5A)	18.85	22.995	24.389	19.519	22.31	21.481	1	1.21989	1.29385	1.03549	1.18355	1.13958
ENSG00000099812(MISP)	80.571	98.28	80.658	103.473	81.874	73.34	1	1.21979	1.00108	1.28425	1.01617	0.910253
ENSG00000131871(SELENOS)	26.355	32.146	32.015	29.989	28.659	27.021	1	1.21973	1.21476	1.13789	1.08742	1.02527
ENSG00000127334(DYRK2)	12.123	14.779	16.884	15.705	12.98	12.736	1	1.21909	1.39272	1.29547	1.07069	1.05057
ENSG00000259917(HNRNPLP2)	33.676	41.044	44.31	38.508	48.543	42.421	1	1.21879	1.31577	1.14348	1.44147	1.25968
ENSG00000105953(OGDH)	118.627	144.577	128.23	134.793	131.35	112.856	1	1.21875	1.08095	1.13628	1.10725	0.951352
ENSG00000105443(CYTH2)	14.332	17.463	14.814	13.835	15.897	18.878	1	1.21846	1.03363	0.965322	1.1092	1.31719
ENSG00000073712(FERMT2)	26.646	32.461	38.142	41.376	27.015	27.661	1	1.21823	1.43143	1.5528	1.01385	1.03809
ENSG00000221930(FAM45BP)	20.333	24.77	20.938	18.232	19.627	18.305	1	1.21822	1.02975	0.89667	0.965278	0.900261
ENSG00000182944(EWSR1)	79.946	97.391	98.182	103.758	79.613	79.82	1	1.21821	1.2281	1.29785	0.995835	0.998424
ENSG00000145860(RNF145)	95.106	115.859	127.235	108.515	118.735	108.941	1	1.21821	1.33782	1.14099	1.24845	1.14547
ENSG00000196305(IARS)	203.02	247.292	250.508	237.306	206.932	207.787	1	1.21807	1.23391	1.16888	1.01927	1.02348
ENSG00000168566(SNRNP48)	22.207	27.049	29.607	25.884	26.28	25.763	1	1.21804	1.33323	1.16558	1.18341	1.16013
ENSG00000041802(LSG1)	41.162	50.135	54.587	60.35	35.861	37.11	1	1.21799	1.32615	1.46616	0.871216	0.90156
ENSG00000135912(TTLL4)	18.28	22.252	19.662	20.556	18.787	16.961	1	1.21729	1.0756	1.12451	1.02774	0.927845
ENSG00000144591(GMPPA)	18.507	22.526	21.864	20.749	18.584	18.227	1	1.21716	1.18139	1.12114	1.00416	0.984871
ENSG00000197780(TAF13)	95.437	116.158	108.426	100.173	105.944	109.845	1	1.21712	1.1361	1.04962	1.11009	1.15097
ENSG00000226318(RPS3AP38)	13.759	16.741	12.505	16.266	10.547	9.366	1	1.21673	0.90886	1.18221	0.766553	0.680718
ENSG00000263585(AC145207.4)	23.329	28.385	21.589	24.034	22.441	26.043	1	1.21673	0.925415	1.03022	0.961936	1.11634
ENSG00000064961(HMG20B)	92.344	112.352	109.703	102.048	98.429	102.272	1	1.21667	1.18798	1.10509	1.06589	1.10751
ENSG00000183298(RPSAP19)	57.696	70.193	63.873	63.263	63.116	61.066	1	1.2166	1.10706	1.09649	1.09394	1.05841
ENSG00000124370(MCEE)	21.038	25.592	24.463	23.145	20.695	20.065	1	1.21647	1.1628	1.10015	0.983696	0.95375
ENSG00000161016(RPL8)	2049.21	2492.1	2581.66	2663.73	1788.53	1865.26	1	1.21612	1.25983	1.29988	0.872787	0.910231
ENSG00000023909(GCLM)	27.363	33.275	34.857	30.193	28.763	33.779	1	1.21606	1.27387	1.10342	1.05116	1.23448
ENSG00000279088(AC022400.7)	17.759	21.594	21.194	32.275	19.66	19.773	1	1.21595	1.19342	1.81739	1.10704	1.11341
ENSG00000228929(RPS13P2)	28.946	35.196	32.409	38.187	35.373	29.212	1	1.21592	1.11964	1.31925	1.22203	1.00919
ENSG00000172974(AC007318.1)	302.017	367.228	349.328	337.689	324.892	299.794	1	1.21592	1.15665	1.11811	1.07574	0.992639
ENSG00000177125(ZBTB34)	11.298	13.737	15.941	14.842	13.209	15.101	1	1.21588	1.41096	1.31368	1.16914	1.33661
ENSG00000136240(KDELR2)	174.273	211.814	208.222	197.648	198.364	180.604	1	1.21541	1.1948	1.13413	1.13824	1.03633
ENSG00000137834(SMAD6)	30.226	36.736	31.949	33.936	32.818	28.274	1	1.21538	1.057	1.12274	1.08575	0.93542
ENSG00000179833(SERTAD2)	26.529	32.24	35.227	29.926	31.11	31.96	1	1.21527	1.32787	1.12805	1.17268	1.20472
ENSG00000236472(AC002401.1)	24.471	29.738	25.948	25.761	23.601	30.233	1	1.21523	1.06036	1.05272	0.964448	1.23546
ENSG00000166579(NDEL1)	23.538	28.591	26.017	22.912	27.234	27.363	1	1.21467	1.10532	0.973405	1.15702	1.1625
ENSG00000103274(NUBP1)	35.246	42.81	40.376	36.094	41.162	39.111	1	1.21461	1.14555	1.02406	1.16785	1.10966
ENSG00000167136(ENDOG)	52.116	63.278	59.505	50.375	60.315	57.681	1	1.21418	1.14178	0.966594	1.15732	1.10678
ENSG00000246705(H2AFJ)	24.286	29.483	34.066	32.596	22.474	26.106	1	1.21399	1.4027	1.34217	0.925389	1.07494
ENSG00000170638(TRABD)	72.523	88.037	92.051	90.195	51.245	55.346	1	1.21392	1.26927	1.24367	0.706603	0.763151
ENSG00000153879(CEBPG)	37.777	45.857	50.814	37.461	49.115	48.375	1	1.21389	1.3451	0.991635	1.30013	1.28054
ENSG00000169926(KLF13)	28.279	34.324	36.286	33.277	31.93	34.01	1	1.21376	1.28314	1.17674	1.12911	1.20266
ENSG00000137486(ARRB1)	24.531	29.768	31.047	27.562	25.369	24.18	1	1.21348	1.26562	1.12356	1.03416	0.985692
ENSG00000137273(FOXF2)	22.506	27.302	26.33	26.62	22.339	21.459	1	1.2131	1.16991	1.1828	0.99258	0.953479
ENSG00000169750(RAC3)	28	33.959	29.198	32.742	24.283	28.547	1	1.21282	1.04279	1.16936	0.86725	1.01954
ENSG00000100376(FAM118A)	11.519	13.965	15.185	14.648	10.346	9.92	1	1.21234	1.31826	1.27164	0.898168	0.861186
ENSG00000069956(MAPK6)	24.472	29.665	26.75	25.368	29.419	27.094	1	1.2122	1.09309	1.03661	1.20215	1.10714
ENSG00000050405(LIMA1)	93.246	113.024	74.177	77.324	125.118	92.966	1	1.21211	0.795498	0.829247	1.34181	0.996997
ENSG00000259032(ENSAP2)	48.261	58.494	56.677	43.821	69.033	35.324	1	1.21203	1.17439	0.908	1.43041	0.731937
ENSG00000104472(CHRAC1)	53.37	64.685	74.207	67.352	54.301	55.289	1	1.21201	1.39043	1.26198	1.01744	1.03596
ENSG00000126603(GLIS2)	24.43	29.606	23.175	21.86	24.857	23.058	1	1.21187	0.948629	0.894801	1.01748	0.94384
ENSG00000006327(TNFRSF12A)	93.991	113.893	82.423	85.291	104.083	77.648	1	1.21174	0.876924	0.907438	1.10737	0.826122
ENSG00000183597(TANGO2)	18.322	22.201	21.611	23.267	16.837	15.738	1	1.21171	1.17951	1.26989	0.91895	0.858967
ENSG00000086189(DIMT1)	24.932	30.21	25.168	26.813	26.861	25.401	1	1.2117	1.00947	1.07545	1.07737	1.01881
ENSG00000075188(NUP37)	20.006	24.24	22.108	23.761	22.774	19.523	1	1.21164	1.10507	1.18769	1.13836	0.975857
ENSG00000213722(DDAH2)	23.69	28.695	29.939	23.402	26.733	29.451	1	1.21127	1.26378	0.987843	1.12845	1.24318
ENSG00000172269(DPAGT1)	21.076	25.528	24.577	27.165	20.291	18.704	1	1.21124	1.16611	1.28891	0.962754	0.887455
ENSG00000147471(PLPBP)	21.994	26.639	19.889	23.016	21.68	19.554	1	1.21119	0.904292	1.04647	0.985723	0.889061
ENSG00000100372(SLC25A17)	31.294	37.9	38.358	43.469	28.797	27.732	1	1.21109	1.22573	1.38905	0.920208	0.886176
ENSG00000171603(CLSTN1)	128.536	155.657	134.53	132.934	137.688	133.038	1	1.211	1.04663	1.03422	1.0712	1.03503
ENSG00000132640(BTBD3)	64.82	78.487	78.747	89.189	62.705	55.856	1	1.21085	1.21486	1.37595	0.967371	0.861709
ENSG00000169504(CLIC4)	104.503	126.476	124.39	99.081	138.097	145.179	1	1.21026	1.1903	0.948116	1.32146	1.38923
ENSG00000143590(EFNA3)	13.698	16.578	17.812	14.21	11.902	12.802	1	1.21025	1.30034	1.03738	0.868886	0.934589
ENSG00000227008(AL009174.1)	62.86	76.075	80.486	77.994	91.412	61.154	1	1.21023	1.2804	1.24076	1.45422	0.97286
ENSG00000127191(TRAF2)	59.351	71.824	64.079	66.359	69.353	61.258	1	1.21016	1.07966	1.11808	1.16852	1.03213
ENSG00000229644(NAMPTP1)	25.131	30.409	24.152	23.626	24.478	20.978	1	1.21002	0.961044	0.940114	0.974016	0.834746
ENSG00000060339(CCAR1)	83.765	101.349	91.508	86.995	89.663	92.277	1	1.20992	1.09244	1.03856	1.07041	1.10162
ENSG00000136848(DAB2IP)	40.571	49.087	49.762	45.456	43.722	47.666	1	1.2099	1.22654	1.12041	1.07767	1.17488
ENSG00000132294(EFR3A)	34.62	41.87	38.493	44.46	33.992	34.664	1	1.20942	1.11187	1.28423	0.98186	1.00127
ENSG00000112699(GMDS)	19.158	23.166	24.507	27.27	17.304	17.433	1	1.20921	1.2792	1.42343	0.903226	0.909959
ENSG00000110218(PANX1)	31.778	38.419	36.589	36.625	31.455	33.188	1	1.20898	1.15139	1.15253	0.989836	1.04437
ENSG00000102007(PLP2)	397.416	480.418	445.032	420.994	461.895	440.385	1	1.20885	1.11981	1.05933	1.16225	1.10812
ENSG00000104691(UBXN8)	16.376	19.794	15.477	21.329	15.058	15.905	1	1.20872	0.945103	1.30245	0.919516	0.971238
ENSG00000104529(EEF1D)	118.284	142.955	149.816	153.639	107.478	113.561	1	1.20857	1.26658	1.2989	0.908644	0.960071
ENSG00000109065(NAT9)	30.783	37.197	29.821	34.155	35.073	29.862	1	1.20836	0.968749	1.10954	1.13936	0.970081
ENSG00000141556(TBCD)	26.476	31.99	29.443	30.012	27.001	26.008	1	1.20826	1.11206	1.13355	1.01983	0.982324
ENSG00000103657(HERC1)	30.758	37.161	36.593	32.906	33.542	32.803	1	1.20817	1.18971	1.06984	1.09051	1.06649
ENSG00000183801(OLFML1)	12.721	15.369	11.966	13.106	18.966	9.442	1	1.20816	0.940649	1.03026	1.49092	0.742237
ENSG00000186594(MIR22HG)	12.209	14.749	12.085	11.756	13.475	14.311	1	1.20804	0.989844	0.962896	1.10369	1.17217
ENSG00000263465(SRSF8)	33.739	40.751	33.077	33.672	35.373	35.482	1	1.20783	0.980379	0.998014	1.04843	1.05166
ENSG00000132964(CDK8)	19.368	23.386	21.918	22.851	19.133	20.764	1	1.20746	1.13166	1.17983	0.987867	1.07208
ENSG00000105048(TNNT1)	86.337	104.237	116.108	95.468	89.179	108.689	1	1.20733	1.34482	1.10576	1.03292	1.25889
ENSG00000100418(DESI1)	68.334	82.478	83.008	89.932	64.487	63.498	1	1.20698	1.21474	1.31607	0.943703	0.92923
ENSG00000167182(SP2)	19.391	23.399	19.482	19.424	23.395	22.25	1	1.20669	1.00469	1.0017	1.20649	1.14744
ENSG00000112149(CD83)	45.233	54.579	70.635	59.569	48.623	47.337	1	1.20662	1.56158	1.31694	1.07495	1.04651
ENSG00000113615(SEC24A)	23.352	28.169	30.162	27.256	25.637	24.432	1	1.20628	1.29162	1.16718	1.09785	1.04625
ENSG00000145545(SRD5A1)	25.73	31.037	29.952	27.784	26.424	25.75	1	1.20626	1.16409	1.07983	1.02697	1.00078
ENSG00000153317(ASAP1)	43.684	52.681	47.498	51.99	43.335	40.425	1	1.20596	1.08731	1.19014	0.992011	0.925396
ENSG00000118762(PKD2)	20.761	25.036	22.435	20.026	21.582	21.342	1	1.20591	1.08063	0.964597	1.03955	1.02799
ENSG00000275832(ARHGAP23)	29.923	36.076	32.572	27.991	32.516	35.585	1	1.20563	1.08853	0.935434	1.08666	1.18922
ENSG00000155252(PI4K2A)	27.294	32.905	25.552	22.813	32.62	29.615	1	1.20558	0.936176	0.835825	1.19513	1.08504
ENSG00000230897(RPS18P12)	12.06	14.537	11.717	10.043	13.751	8.719	1	1.20539	0.971559	0.832753	1.14022	0.722968
ENSG00000075234(TTC38)	57.294	69.055	70.159	66.4	56.668	57.959	1	1.20527	1.22454	1.15893	0.989074	1.01161
ENSG00000213553(RPLP0P6)	227.487	274.18	252.404	242.901	239.165	231.91	1	1.20526	1.10953	1.06776	1.05133	1.01944
ENSG00000153933(DGKE)	11.331	13.654	12.662	11.903	12.585	13.177	1	1.20501	1.11747	1.05048	1.11067	1.16292
ENSG00000008294(SPAG9)	42.521	51.235	47.464	43.024	47.602	50.141	1	1.20493	1.11625	1.01183	1.11949	1.17921
ENSG00000140553(UNC45A)	51.015	61.456	66.913	57.838	53.263	57.241	1	1.20467	1.31163	1.13374	1.04407	1.12204
ENSG00000099899(TRMT2A)	32.27	38.87	35.852	44.828	28.986	29.176	1	1.20452	1.111	1.38915	0.898234	0.904121
ENSG00000137168(PPIL1)	77.509	93.322	81.565	87.081	81.772	71.066	1	1.20402	1.05233	1.1235	1.055	0.916874
ENSG00000125744(RTN2)	19.512	23.492	22.663	16.481	20.516	24.276	1	1.20398	1.16149	0.84466	1.05146	1.24416
ENSG00000151353(TMEM18)	12.904	15.534	14.033	12.513	15.766	14.422	1	1.20381	1.08749	0.969699	1.22179	1.11764
ENSG00000112186(CAP2)	25.611	30.822	26.95	25.495	30.977	30.14	1	1.20347	1.05228	0.995471	1.20952	1.17684
ENSG00000166783(MARF1)	13.058	15.714	15.777	14.5	13.064	14.594	1	1.2034	1.20822	1.11043	1.00046	1.11763
ENSG00000146587(RBAK)	20.376	24.516	26.795	23.589	20.29	22.876	1	1.20318	1.31503	1.15769	0.995779	1.12269
ENSG00000174705(SH3PXD2B)	58.082	69.879	73.859	59.242	67.81	65.946	1	1.20311	1.27163	1.01997	1.16749	1.13539
ENSG00000196205(EEF1A1P5)	4834.22	5815.9	6769.31	6591.01	4884.77	5548.72	1	1.20307	1.40029	1.36341	1.01046	1.1478
ENSG00000129810(SGO1)	15.607	18.776	21.3	20.518	18.837	20.871	1	1.20305	1.36477	1.31467	1.20696	1.33728
ENSG00000130522(JUND)	96.717	116.353	91.257	71.28	97.909	108.016	1	1.20303	0.943547	0.736996	1.01232	1.11683
ENSG00000198618(PPIAP22)	5951.95	7159.21	7052.51	6339.97	7435.75	6799.09	1	1.20284	1.18491	1.06519	1.2493	1.14233
ENSG00000165030(NFIL3)	27.372	32.917	37.858	30.017	31.861	33.588	1	1.20258	1.38309	1.09663	1.164	1.22709
ENSG00000171314(PGAM1)	528.395	635.415	597.595	585.743	475.089	650.826	1	1.20254	1.13096	1.10853	0.899117	1.2317
ENSG00000142731(PLK4)	16.311	19.609	18.657	18.948	17.075	15.657	1	1.20219	1.14383	1.16167	1.04684	0.959904
ENSG00000071967(CYBRD1)	27.362	32.892	25.975	24.149	34.631	32.444	1	1.20211	0.949309	0.882574	1.26566	1.18573
ENSG00000196405(EVL)	21.026	25.274	25.318	28.679	22.923	24.518	1	1.20204	1.20413	1.36398	1.09022	1.16608
ENSG00000100105(PATZ1)	15.49	18.619	20.722	18.188	16.962	16.193	1	1.202	1.33777	1.17418	1.09503	1.04538
ENSG00000197063(MAFG)	51.814	62.271	63.211	51.559	54.622	60.043	1	1.20182	1.21996	0.995079	1.05419	1.15882
ENSG00000115661(STK16)	10.75	12.919	11.756	11.406	13.51	13.546	1	1.20177	1.09358	1.06102	1.25674	1.26009
ENSG00000111331(OAS3)	15.638	18.785	18.04	18.2	17.919	17.027	1	1.20124	1.1536	1.16383	1.14586	1.08882
ENSG00000156671(SAMD8)	24.807	29.785	31.212	25.842	27.465	29.078	1	1.20067	1.25819	1.04172	1.10715	1.17217
ENSG00000100138(SNU13)	185.922	223.18	221.915	237.868	177.607	163.847	1	1.2004	1.19359	1.2794	0.955277	0.881267
ENSG00000233762(AC007969.1)	67.894	81.462	72.963	86.07	79.071	64.267	1	1.19984	1.07466	1.26771	1.16462	0.946578
ENSG00000187446(CHP1)	109.547	131.426	107.559	104.762	127.39	112.202	1	1.19972	0.981853	0.95632	1.16288	1.02424
ENSG00000169914(OTUD3)	10.944	13.129	13.844	14.856	11.262	12.651	1	1.19965	1.26499	1.35746	1.02906	1.15598
ENSG00000149600(COMMD7)	14.33	17.191	14.233	13.997	13.862	14.381	1	1.19965	0.993231	0.976762	0.967341	1.00356
ENSG00000138119(MYOF)	124.823	149.696	121.333	133.438	138.496	112.998	1	1.19927	0.97204	1.06902	1.10954	0.905266
ENSG00000100299(ARSA)	20.441	24.514	26.33	29.086	19.858	22.618	1	1.19926	1.2881	1.42292	0.971479	1.1065
ENSG00000138674(SEC31A)	135.083	161.982	161.057	149.806	143.123	141.718	1	1.19913	1.19228	1.10899	1.05952	1.04912
ENSG00000073578(SDHA)	223.091	267.47	257.44	250.432	238.35	229.956	1	1.19893	1.15397	1.12256	1.0684	1.03077
ENSG00000104412(EMC2)	21.707	26.018	24.731	28.557	20.115	21.697	1	1.1986	1.13931	1.31557	0.92666	0.999539
ENSG00000272669(AL021707.6)	17.493	20.967	14.486	21.305	10.926	23.869	1	1.19859	0.828103	1.21792	0.624593	1.36449
ENSG00000129657(SEC14L1)	82.129	98.435	109.406	89.641	89.454	98.276	1	1.19854	1.33212	1.09147	1.08919	1.19661
ENSG00000198763(MT-ND2)	7648.66	9161.29	8309.01	8738.26	8479.44	8658.8	1	1.19776	1.08633	1.14246	1.10862	1.13207
ENSG00000126705(AHDC1)	21.832	26.149	22.205	19.809	19.037	21.532	1	1.19774	1.01709	0.907338	0.871977	0.986259
ENSG00000100241(SBF1)	57.175	68.476	80.907	76.47	52.312	59.433	1	1.19766	1.41508	1.33747	0.914945	1.03949
ENSG00000117697(NSL1)	26.268	31.456	23.323	26.61	27.115	23.791	1	1.1975	0.887886	1.01302	1.03224	0.905703
ENSG00000181019(NQO1)	243.02	291.009	279.256	264.583	243.861	253.736	1	1.19747	1.14911	1.08873	1.00346	1.0441
ENSG00000119820(YIPF4)	21.283	25.481	25.016	21.812	27.448	27.292	1	1.19725	1.1754	1.02486	1.28967	1.28234
ENSG00000083937(CHMP2B)	27.9	33.391	35.02	31.11	35.713	35.937	1	1.19681	1.2552	1.11505	1.28004	1.28806
ENSG00000100354(TNRC6B)	26.105	31.222	34.613	30.073	27.379	29.745	1	1.19602	1.32591	1.152	1.0488	1.13944
ENSG00000165502(RPL36AL)	278.634	333.249	316.501	304.447	325.943	286.992	1	1.19601	1.1359	1.09264	1.16979	1.03
ENSG00000133703(KRAS)	30.714	36.709	47.374	41.763	29.799	37.58	1	1.19519	1.54242	1.35974	0.970209	1.22355
ENSG00000135766(EGLN1)	32.5	38.838	43.054	36.192	37.987	40.23	1	1.19502	1.32474	1.1136	1.16883	1.23785
ENSG00000143222(UFC1)	67.989	81.239	76.442	76.876	81.878	80.008	1	1.19488	1.12433	1.13071	1.20428	1.17678
ENSG00000154832(CXXC1)	43.222	51.645	45.911	41.707	52.389	50.034	1	1.19488	1.06221	0.964948	1.21209	1.1576
ENSG00000147536(GINS4)	50.307	60.102	60.648	55.148	55.363	56.751	1	1.1947	1.20556	1.09623	1.1005	1.12809
ENSG00000226278(PSPHP1)	149.188	178.229	174.812	144.011	142.676	164.277	1	1.19466	1.17176	0.965299	0.95635	1.10114
ENSG00000136159(NUDT15)	31.115	37.166	38.203	38.197	33.844	37.808	1	1.19447	1.2278	1.22761	1.08771	1.21511
ENSG00000129219(PLD2)	20.774	24.806	27.435	22.126	19.691	22.339	1	1.19409	1.32064	1.06508	0.947868	1.07533
ENSG00000142186(SCYL1)	86.477	103.248	101.407	91.257	88.77	88.583	1	1.19394	1.17265	1.05527	1.02652	1.02435
ENSG00000155858(LSM11)	14.118	16.852	17.338	15.834	14.355	13.328	1	1.19365	1.22808	1.12155	1.01679	0.944043
ENSG00000187653(TMSB4XP8)	391.643	467.438	571.849	464.912	537.653	489.108	1	1.19353	1.46013	1.18708	1.37281	1.24886
ENSG00000260822(AC004656.1)	37.974	45.322	51.824	44.333	41.686	49.998	1	1.1935	1.36472	1.16746	1.09775	1.31664
ENSG00000071894(CPSF1)	75.853	90.52	96.941	93.116	75.049	76.404	1	1.19336	1.27801	1.22758	0.989401	1.00726
ENSG00000278996(FP671120.1)	13.754	16.409	8.889	10.008	9.601	14.418	1	1.19303	0.646285	0.727643	0.698051	1.04828
ENSG00000254662(AP000781.1)	66.284	79.079	81.442	65.56	63.928	62.04	1	1.19303	1.22868	0.989077	0.964456	0.935972
ENSG00000138660(AP1AR)	21.947	26.183	28.007	21.519	23.045	23.779	1	1.19301	1.27612	0.980498	1.05003	1.08347
ENSG00000143164(DCAF6)	55.361	66.028	57.085	57.665	65.007	64.979	1	1.19268	1.03114	1.04162	1.17424	1.17373
ENSG00000165752(STK32C)	12.768	15.228	14.836	15.062	14.296	14.724	1	1.19267	1.16197	1.17967	1.11967	1.1532
ENSG00000031698(SARS)	181.817	216.838	228.159	183.444	214.02	222.094	1	1.19262	1.25488	1.00895	1.17712	1.22152
ENSG00000160211(G6PD)	197.944	236.03	188.03	195.315	204.949	180.7	1	1.19241	0.949915	0.986718	1.03539	0.912884
ENSG00000066735(KIF26A)	17.658	21.051	21.262	21.519	7.357	11.825	1	1.19215	1.2041	1.21865	0.416638	0.669668
ENSG00000102096(PIM2)	33.944	40.463	41.03	32.75	37.09	33.181	1	1.19205	1.20876	0.964824	1.09268	0.977522
ENSG00000273604(EPOP)	65.386	77.92	74.869	70.175	76.837	68.828	1	1.19169	1.14503	1.07324	1.17513	1.05264
ENSG00000171992(SYNPO)	34.796	41.464	44.512	39.943	36.471	39.262	1	1.19163	1.27923	1.14792	1.04814	1.12835
ENSG00000185298(CCDC137)	81.27	96.842	78.199	87.365	88.378	73.065	1	1.19161	0.962212	1.075	1.08746	0.89904
ENSG00000151881(TMEM267)	17.226	20.526	20.655	18.527	20.486	18.872	1	1.19157	1.19906	1.07553	1.18925	1.09555
ENSG00000283103(AC010642.2)	13.131	15.644	14.02	9.919	13.405	11.787	1	1.19138	1.0677	0.755388	1.02087	0.897647
ENSG00000166333(ILK)	115.433	137.513	130.709	117.961	128.668	127.907	1	1.19128	1.13234	1.0219	1.11466	1.10806
ENSG00000134910(STT3A)	53.882	64.185	60.518	63.24	57.434	55.521	1	1.19121	1.12316	1.17368	1.06592	1.03042
ENSG00000213719(CLIC1)	371.721	442.552	430.937	382.439	415.599	433.4	1	1.19055	1.1593	1.02883	1.11804	1.16593
ENSG00000182378(PLCXD1)	81.023	96.447	95.722	84.596	93.562	101.206	1	1.19037	1.18142	1.0441	1.15476	1.2491
ENSG00000214941(ZSWIM7)	17.901	21.307	19.389	20.577	15.97	18.151	1	1.19027	1.08312	1.14949	0.892129	1.01397
ENSG00000101901(ALG13)	12.285	14.622	15.17	13.144	12.68	15.221	1	1.19023	1.23484	1.06992	1.03215	1.23899
ENSG00000214485(RPL7P1)	1171.56	1393.74	1247.82	1199.07	1011.59	1177.23	1	1.18965	1.06509	1.02348	0.863454	1.00485
ENSG00000165175(MID1IP1)	77.105	91.702	85.597	73.913	73.441	81.228	1	1.18931	1.11014	0.958602	0.95248	1.05347
ENSG00000109466(KLHL2)	14	16.642	17.608	14.79	16.871	18.714	1	1.18871	1.25771	1.05643	1.20507	1.33671
ENSG00000066322(ELOVL1)	103.393	122.89	110.926	115.841	106.997	107.063	1	1.18857	1.07286	1.12039	1.03486	1.0355
ENSG00000079462(PAFAH1B3)	99.136	117.828	119.445	111.201	118.092	118.547	1	1.18855	1.20486	1.1217	1.19121	1.1958
ENSG00000020256(ZFP64)	15.958	18.964	17.182	15.102	18.176	17.995	1	1.18837	1.0767	0.946359	1.13899	1.12765
ENSG00000204387(C6orf48)	46.95	55.786	52.016	50.009	35.833	49.519	1	1.1882	1.1079	1.06515	0.763216	1.05472
ENSG00000170832(USP32)	36.624	43.513	40.334	37.037	39.717	39.31	1	1.1881	1.1013	1.01128	1.08445	1.07334
ENSG00000171241(SHCBP1)	71.615	85.083	85.127	81.472	74.1	73.272	1	1.18806	1.18868	1.13764	1.0347	1.02314
ENSG00000179950(PUF60)	105.079	124.743	133.086	136.045	99.491	97.389	1	1.18714	1.26653	1.29469	0.946821	0.926817
ENSG00000100330(MTMR3)	16.364	19.425	21.723	19.461	15.997	16.77	1	1.18706	1.32749	1.18926	0.977573	1.02481
ENSG00000197077(KIAA1671)	17.869	21.211	22.816	24.299	15.751	16.04	1	1.18703	1.27685	1.35984	0.881471	0.897644
ENSG00000197019(SERTAD1)	17.336	20.562	20.434	18.451	22.691	19.065	1	1.18609	1.1787	1.06432	1.30889	1.09973
ENSG00000010256(UQCRC1)	297.399	352.72	336.243	302.545	311.434	298.474	1	1.18602	1.13061	1.0173	1.04719	1.00361
ENSG00000173812(EIF1)	268.792	318.78	346.677	277.03	313.793	336.178	1	1.18597	1.28976	1.03065	1.16742	1.2507
ENSG00000165434(PGM2L1)	13.179	15.628	17.604	16.021	13.078	15.507	1	1.18583	1.33576	1.21565	0.992336	1.17664
ENSG00000267100(ILF3-DT)	21.08	24.997	25.458	26.197	15.835	15.568	1	1.18582	1.20769	1.24274	0.751186	0.73852
ENSG00000173221(GLRX)	12.23	14.501	11.942	11.769	13.02	11.09	1	1.18569	0.976451	0.962306	1.0646	0.906787
ENSG00000100350(FOXRED2)	59.689	70.762	72.572	84.309	54.124	55.277	1	1.18551	1.21584	1.41247	0.906767	0.926084
ENSG00000145391(SETD7)	40.024	47.443	44.343	43.853	41.885	41.923	1	1.18536	1.10791	1.09567	1.0465	1.04745
ENSG00000123908(AGO2)	55.322	65.576	69.106	72.036	55.669	53.782	1	1.18535	1.24916	1.30212	1.00627	0.972163
ENSG00000128311(TST)	45.92	54.428	58.932	48.878	46.677	51.649	1	1.18528	1.28336	1.06442	1.01649	1.12476
ENSG00000104881(PPP1R13L)	49.729	58.914	52.851	48.623	46.283	48.426	1	1.1847	1.06278	0.977759	0.930704	0.973798
ENSG00000197714(ZNF460)	21.184	25.075	25.787	25.494	21.159	24.547	1	1.18368	1.21729	1.20346	0.99882	1.15875
ENSG00000128283(CDC42EP1)	162.98	192.796	190.743	196.384	148.836	149.42	1	1.18294	1.17035	1.20496	0.913216	0.9168
ENSG00000228106(AL392172.1)	15.534	18.369	17.364	14.595	13.875	13.904	1	1.1825	1.11781	0.939552	0.893202	0.895069
ENSG00000168758(SEMA4C)	17.702	20.932	21.245	17.105	19.887	20.659	1	1.18247	1.20015	0.966275	1.12343	1.16704
ENSG00000248527(MTATP6P1)	2830.58	3346.54	3359.6	3158.54	3577.95	3508.81	1	1.18228	1.18689	1.11586	1.26403	1.23961
ENSG00000185122(HSF1)	68.552	81.044	86.79	86.46	65.53	68.97	1	1.18223	1.26605	1.26123	0.955917	1.0061
ENSG00000115289(PCGF1)	15.029	17.767	18.279	18.95	18.006	16.255	1	1.18218	1.21625	1.2609	1.19808	1.08158
ENSG00000132664(POLR3F)	13.494	15.952	15.168	16.591	17.029	15.669	1	1.18216	1.12406	1.22951	1.26197	1.16118
ENSG00000172987(HPSE2)	10.837	12.808	14.009	12.312	12.777	12.349	1	1.18188	1.2927	1.13611	1.17902	1.13952
ENSG00000179604(CDC42EP4)	129.002	152.457	185.852	136.292	133.745	175.633	1	1.18182	1.44069	1.05651	1.03677	1.36148
ENSG00000171161(ZNF672)	23.47	27.723	27.638	23.602	22.861	24.565	1	1.18121	1.17759	1.00562	0.974052	1.04666
ENSG00000133056(PIK3C2B)	36.982	43.682	39.381	47.498	32.215	33.886	1	1.18117	1.06487	1.28435	0.871099	0.916284
ENSG00000182700(IGIP)	10.598	12.515	14.047	11.331	13.826	14.218	1	1.18088	1.32544	1.06916	1.30459	1.34157
ENSG00000217716(RPS10P3)	59.503	70.238	58.647	70.703	84.644	60.177	1	1.18041	0.985614	1.18823	1.42252	1.01133
ENSG00000133789(SWAP70)	33.741	39.826	36.192	33.141	40.6	39.179	1	1.18034	1.07264	0.982217	1.20328	1.16117
ENSG00000230061(TRPM2-AS)	11.492	13.558	8.326	8.664	12.254	13.095	1	1.17978	0.724504	0.753916	1.06631	1.13949
ENSG00000196369(SRGAP2B)	12.25	14.45	13.605	11.011	14.491	14.905	1	1.17959	1.11061	0.898857	1.18294	1.21673
ENSG00000116337(AMPD2)	71.448	84.272	86.347	79.619	80.109	75.933	1	1.17949	1.20853	1.11436	1.12122	1.06277
ENSG00000126458(RRAS)	40.972	48.319	40.679	40.809	49.921	47.189	1	1.17932	0.992849	0.996022	1.21842	1.15174
ENSG00000237412(PRSS56)	737.697	869.637	974.26	988.412	484.526	643.923	1	1.17885	1.32068	1.33986	0.656809	0.872883
ENSG00000183010(PYCR1)	344.18	405.736	405.754	346.239	366.918	342.001	1	1.17885	1.1789	1.00598	1.06606	0.993669
ENSG00000150764(DIXDC1)	11.216	13.219	15.801	13.815	11.905	12.849	1	1.17858	1.40879	1.23172	1.06143	1.1456
ENSG00000079785(DDX1)	201.43	237.301	249.927	234.469	207.6	216.265	1	1.17808	1.24076	1.16402	1.03063	1.07365
ENSG00000111144(LTA4H)	33.89	39.919	43.076	39.946	35.916	37.548	1	1.1779	1.27105	1.1787	1.05978	1.10794
ENSG00000075415(SLC25A3)	128.264	151.064	138.088	126.914	121.162	124.076	1	1.17776	1.07659	0.989475	0.94463	0.967349
ENSG00000110435(PDHX)	67.212	79.149	76.96	73.842	67.019	71.042	1	1.1776	1.14503	1.09864	0.997128	1.05698
ENSG00000197375(SLC22A5)	11.851	13.954	12.833	14.058	11.882	11.858	1	1.17745	1.08286	1.18623	1.00262	1.00059
ENSG00000171970(ZNF57)	13.78	16.222	13.27	15.01	14.443	11.485	1	1.17721	0.96299	1.08926	1.04811	0.833454
ENSG00000164855(TMEM184A)	17.706	20.836	18.715	18.604	19.57	20.289	1	1.17678	1.05699	1.05072	1.10528	1.14588
ENSG00000121644(DESI2)	38.631	45.458	50.576	41.788	38.922	46.259	1	1.17672	1.30921	1.08172	1.00753	1.19746
ENSG00000112378(PERP)	93.924	110.522	121.802	112.04	103.575	108.007	1	1.17672	1.29681	1.19288	1.10275	1.14994
ENSG00000137944(KYAT3)	64.231	75.564	68.911	63.276	67.057	67.494	1	1.17644	1.07286	0.985132	1.044	1.0508
ENSG00000099330(OCEL1)	27.604	32.472	28.155	27.444	28.735	30.161	1	1.17635	1.01996	0.994204	1.04097	1.09263
ENSG00000067225(PKM)	920.538	1082.67	1122.85	991.072	1045.95	1043.24	1	1.17613	1.21977	1.07662	1.13623	1.13329
ENSG00000198899(MT-ATP6)	16322.3	19194.3	19048.2	17654.7	19720	20239	1	1.17595	1.167	1.08163	1.20816	1.23996
ENSG00000205269(TMEM170B)	11.847	13.93	11.743	11.386	14.888	11.195	1	1.17583	0.991221	0.961087	1.25669	0.944965
ENSG00000170153(RNF150)	32.428	38.122	43.107	28.849	41.687	50.523	1	1.17559	1.32931	0.889632	1.28552	1.55801
ENSG00000120697(ALG5)	27.056	31.803	30.522	28.526	23.302	24.624	1	1.17545	1.1281	1.05433	0.861251	0.910112
ENSG00000075945(KIFAP3)	18.865	22.174	20.631	23.008	21.427	20.729	1	1.1754	1.09361	1.21961	1.13581	1.09881
ENSG00000143198(MGST3)	25.833	30.364	29.282	28.934	29.413	28.258	1	1.1754	1.13351	1.12004	1.13858	1.09387
ENSG00000108829(LRRC59)	222.156	261.065	266.677	259.622	216.797	215.07	1	1.17514	1.2004	1.16865	0.975877	0.968103
ENSG00000124198(ARFGEF2)	58.169	68.352	64.777	60.235	60.117	64.119	1	1.17506	1.1136	1.03552	1.03349	1.10229
ENSG00000164038(SLC9B2)	11.685	13.729	12.267	13.856	10.365	10.186	1	1.17493	1.04981	1.18579	0.887035	0.871716
ENSG00000165637(VDAC2)	175.547	206.225	182.565	189.338	166.887	170.929	1	1.17476	1.03998	1.07856	0.950668	0.973694
ENSG00000124839(RAB17)	33.122	38.903	39.97	32.879	37.08	36.634	1	1.17454	1.20675	0.992663	1.1195	1.10603
ENSG00000077152(UBE2T)	96.939	113.788	90.627	99.703	111.465	97.069	1	1.17381	0.934887	1.02851	1.14985	1.00134
ENSG00000100612(DHRS7)	24.506	28.761	28.095	25.601	20.55	24.114	1	1.17363	1.14645	1.04468	0.83857	0.984004
ENSG00000255302(EID1)	200.342	235.115	235.537	257.845	201.322	185.648	1	1.17357	1.17567	1.28702	1.00489	0.926655
ENSG00000077150(NFKB2)	94.926	111.395	101.753	97.98	115.245	106.394	1	1.17349	1.07192	1.03217	1.21405	1.12081
ENSG00000124570(SERPINB6)	57.879	67.92	71.622	59.202	70.044	72.841	1	1.17348	1.23744	1.02286	1.21018	1.2585
ENSG00000127980(PEX1)	16.269	19.091	18.831	19.675	15.902	17.098	1	1.17346	1.15748	1.20936	0.977442	1.05096
ENSG00000160310(PRMT2)	22.983	26.967	26.635	24.88	25.11	29.257	1	1.17335	1.1589	1.08254	1.09255	1.27298
ENSG00000068394(GPKOW)	84.041	98.607	97.795	87.325	94.837	91.151	1	1.17332	1.16366	1.03908	1.12846	1.0846
ENSG00000112514(CUTA)	217.836	255.585	228.505	235.041	244.843	221.543	1	1.17329	1.04898	1.07898	1.12398	1.01702
ENSG00000184575(XPOT)	93.415	109.588	116.095	93.729	102.1	108.957	1	1.17313	1.24279	1.00336	1.09297	1.16638
ENSG00000198205(ZXDA)	12.252	14.369	8.267	8.104	10.243	11.537	1	1.17279	0.674747	0.661443	0.836027	0.941642
ENSG00000186871(ERCC6L)	11.809	13.849	14.987	14.016	13.559	13.329	1	1.17275	1.26912	1.18689	1.14819	1.12872
ENSG00000186522(SEPT10)	54.661	64.103	63.413	60.086	63.024	61.756	1	1.17274	1.16011	1.09925	1.153	1.1298
ENSG00000076108(BAZ2A)	51.696	60.61	51.228	53.296	56.87	52.885	1	1.17243	0.990947	1.03095	1.10009	1.023
ENSG00000170619(COMMD5)	38.083	44.639	43.058	44.309	37.541	37.727	1	1.17215	1.13064	1.16349	0.985768	0.990652
ENSG00000100151(PICK1)	18.122	21.241	21.353	22.553	16.209	17.003	1	1.17211	1.17829	1.24451	0.894438	0.938252
ENSG00000171867(PRNP)	78.733	92.281	90.483	80.657	90.822	92.139	1	1.17208	1.14924	1.02444	1.15354	1.17027
ENSG00000113272(THG1L)	13.337	15.631	14.654	11.783	13.182	13.404	1	1.172	1.09875	0.883482	0.988378	1.00502
ENSG00000088448(ANKRD10)	60.111	70.443	74.442	64.694	68.918	70.912	1	1.17188	1.23841	1.07624	1.14651	1.17968
ENSG00000109089(CDR2L)	98.783	115.758	122.605	98.426	98.306	113.9	1	1.17184	1.24115	0.996386	0.995171	1.15303
ENSG00000103091(WDR59)	27.146	31.808	24.084	25.554	26.041	25.484	1	1.17174	0.887203	0.941354	0.959294	0.938776
ENSG00000177463(NR2C2)	23.51	27.546	28.001	26.427	25.856	27.905	1	1.17167	1.19103	1.12407	1.09979	1.18694
ENSG00000185386(MAPK11)	24.214	28.37	30.463	32.056	22.013	29.456	1	1.17164	1.25807	1.32386	0.909102	1.21649
ENSG00000100065(CARD10)	27.152	31.808	37.262	37.298	20.994	24.554	1	1.17148	1.37235	1.37367	0.773203	0.904316
ENSG00000117450(PRDX1)	1986.61	2326.09	2374.84	2073.51	2091.49	2199.6	1	1.17088	1.19542	1.04374	1.05279	1.10721
ENSG00000112624(BICRAL)	15.564	18.221	16.073	17.204	15.38	15.998	1	1.17071	1.0327	1.10537	0.988178	1.02788
ENSG00000005194(CIAPIN1)	64.839	75.9	74.258	74.324	71.947	69.689	1	1.17059	1.14527	1.14629	1.10963	1.0748
ENSG00000233223(AC016876.1)	34.639	40.544	36.074	30.667	24.608	32.286	1	1.17047	1.04143	0.885332	0.710413	0.932071
ENSG00000198961(PJA2)	58.612	68.592	67.404	64.027	69.352	69.447	1	1.17027	1.15	1.09239	1.18324	1.18486
ENSG00000149311(ATM)	16.211	18.968	17.028	15.998	18.081	18.309	1	1.17007	1.0504	0.986861	1.11535	1.12942
ENSG00000119280(C1orf198)	16.643	19.467	19.261	15.768	16.693	14.262	1	1.16968	1.1573	0.947425	1.003	0.856937
ENSG00000234147(AL035446.1)	17.275	20.201	28.722	24.266	18.809	17.352	1	1.16938	1.66263	1.40469	1.0888	1.00446
ENSG00000156831(NSMCE2)	19.464	22.755	21.577	20.925	21.102	22.363	1	1.16908	1.10856	1.07506	1.08416	1.14894
ENSG00000104320(NBN)	34.975	40.879	37.283	37.21	36.295	35.962	1	1.16881	1.06599	1.0639	1.03774	1.02822
ENSG00000250182(EEF1A1P13)	13.742	16.059	13.739	16.594	19.539	16.052	1	1.16861	0.999782	1.20754	1.42185	1.1681
ENSG00000101882(NKAP)	12.96	15.143	16.285	14.082	14.012	16.385	1	1.16844	1.25656	1.08657	1.08117	1.26427
ENSG00000024526(DEPDC1)	58.516	68.36	72.813	68.769	67.536	72.284	1	1.16823	1.24433	1.17522	1.15415	1.23529
ENSG00000166140(ZFYVE19)	21.208	24.773	25.302	20.442	25.853	27.274	1	1.1681	1.19304	0.963882	1.21902	1.28602
ENSG00000138593(SECISBP2L)	22.929	26.781	26.963	25.538	26.12	27.043	1	1.168	1.17593	1.11379	1.13917	1.17942
ENSG00000242125(SNHG3)	61.212	71.493	71.294	72.905	58.669	61.567	1	1.16796	1.16471	1.19102	0.958456	1.0058
ENSG00000182718(ANXA2)	146.573	171.18	158.894	149.429	167.929	163.07	1	1.16788	1.08406	1.01949	1.1457	1.11255
ENSG00000198517(MAFK)	77.668	90.705	92.228	83.24	77.196	79.187	1	1.16786	1.18746	1.07174	0.993923	1.01956
ENSG00000066926(FECH)	27.737	32.392	33.044	29.649	29.209	32.623	1	1.16783	1.19133	1.06893	1.05307	1.17615
ENSG00000138180(CEP55)	81.519	95.178	90.586	88.079	94.693	101.587	1	1.16756	1.11123	1.08047	1.16161	1.24618
ENSG00000100600(LGMN)	25.505	29.778	27.141	30.557	23.513	22.653	1	1.16754	1.06414	1.19808	0.921898	0.888179
ENSG00000228409(CCT6P1)	16.916	19.75	13.608	19.11	14.929	17.63	1	1.16753	0.804445	1.1297	0.882537	1.04221
ENSG00000120656(TAF12)	24.176	28.226	26.872	24.58	24.644	23.973	1	1.16752	1.11152	1.01671	1.01936	0.991603
ENSG00000109390(NDUFC1)	51.922	60.602	65.335	59.556	53.816	58.906	1	1.16717	1.25833	1.14703	1.03648	1.13451
ENSG00000158122(PRXL2C)	18.01	21.018	20.307	17.764	22.666	21.318	1	1.16702	1.12754	0.986341	1.25852	1.18368
ENSG00000056972(TRAF3IP2)	17.477	20.394	20.014	19.264	19.384	20.589	1	1.16691	1.14516	1.10225	1.10911	1.17806
ENSG00000169604(ANTXR1)	87.939	102.602	87.79	104.169	91.512	76.847	1	1.16674	0.998306	1.18456	1.04063	0.873867
ENSG00000165732(DDX21)	295.967	345.253	327.923	350.038	320.985	286.042	1	1.16653	1.10797	1.18269	1.08453	0.966466
ENSG00000143398(PIP5K1A)	73.418	85.641	69.457	72.592	82.208	75.096	1	1.16649	0.946049	0.988749	1.11973	1.02286
ENSG00000186907(RTN4RL2)	100.514	117.247	106.037	108.592	82.167	74.125	1	1.16647	1.05495	1.08037	0.817468	0.737459
ENSG00000226976(COX6A1P2)	200.128	233.398	232.887	233.172	263.939	213.516	1	1.16624	1.16369	1.16511	1.31885	1.0669
ENSG00000198910(L1CAM)	353.864	412.657	459.167	397.297	399.053	432.813	1	1.16615	1.29758	1.12274	1.1277	1.22311
ENSG00000172572(PDE3A)	69.367	80.885	81.494	88.817	64.145	63.053	1	1.16604	1.17482	1.28039	0.924719	0.908977
ENSG00000148572(NRBF2)	31.226	36.404	35.408	30.031	33.948	34.96	1	1.16582	1.13393	0.961731	1.08717	1.11958
ENSG00000163283(ALPP)	325.402	379.237	358.591	421.943	292.625	254.913	1	1.16544	1.10199	1.29668	0.899272	0.783379
ENSG00000198826(ARHGAP11A)	34.356	40.039	38.81	37.015	37.066	37.954	1	1.16542	1.12964	1.0774	1.07888	1.10473
ENSG00000140795(MYLK3)	24.636	28.711	26.837	25.453	27.359	20.398	1	1.16541	1.08934	1.03316	1.11053	0.827975
ENSG00000252494(RNU6-126P)	11.119	12.957	11.79	12.049	9.192	11.101	1	1.1653	1.06035	1.08364	0.826693	0.998381
ENSG00000201457(SNORA55)	16.967	19.771	19.276	11.82	22.207	17.997	1	1.16526	1.13609	0.696646	1.30883	1.06071
ENSG00000065665(SEC61A2)	20.472	23.855	19.935	21.053	20.671	19.891	1	1.16525	0.973769	1.02838	1.00972	0.97162
ENSG00000060069(CTDP1)	13.308	15.504	14.389	14.657	11.917	12.008	1	1.16501	1.08123	1.10137	0.895476	0.902314
ENSG00000120334(CENPL)	21.247	24.752	21.818	22.911	22.766	21.086	1	1.16496	1.02687	1.07832	1.07149	0.992422
ENSG00000145439(CBR4)	15.277	17.796	19.148	16.03	15.439	18.096	1	1.16489	1.25339	1.04929	1.0106	1.18453
ENSG00000181135(ZNF707)	11.464	13.349	13.682	12.75	10.25	11.746	1	1.16443	1.19348	1.11218	0.894103	1.0246
ENSG00000101442(ACTR5)	14.362	16.723	13.662	14.239	13.103	10.03	1	1.16439	0.95126	0.991436	0.912338	0.698371
ENSG00000006634(DBF4)	22.865	26.623	24.264	24.527	23.481	22.983	1	1.16436	1.06119	1.07269	1.02694	1.00516
ENSG00000244021(AC093591.1)	69.444	80.856	41.477	86.99	80.371	95.974	1	1.16433	0.597273	1.25266	1.15735	1.38203
ENSG00000182827(ACBD3)	72.498	84.4	82.426	79.531	79.777	80.049	1	1.16417	1.13694	1.09701	1.1004	1.10415
ENSG00000196262(PPIA)	961.386	1119.19	1083.33	895.006	1081.56	1064.88	1	1.16414	1.12684	0.930954	1.125	1.10765
ENSG00000167700(MFSD3)	44.289	51.557	55.099	61.077	33.583	34.26	1	1.1641	1.24408	1.37906	0.75827	0.773556
ENSG00000184110(EIF3C)	51.887	60.4	61.993	61.985	51.73	49.292	1	1.16407	1.19477	1.19462	0.996974	0.949987
ENSG00000156384(SFR1)	13.378	15.572	13.116	18.199	12.801	12.147	1	1.164	0.980416	1.36037	0.956869	0.907983
ENSG00000068903(SIRT2)	23.767	27.66	25.365	19.912	26.493	26.591	1	1.1638	1.06724	0.8378	1.1147	1.11882
ENSG00000125741(OPA3)	18.956	22.06	21.184	18.973	20.688	21.097	1	1.16375	1.11754	1.0009	1.09137	1.11295
ENSG00000100058(CRYBB2P1)	12.755	14.843	15.933	15.787	13.02	12.615	1	1.1637	1.24916	1.23771	1.02078	0.989024
ENSG00000163159(VPS72)	26.458	30.789	30.269	29.725	30.135	30.565	1	1.16369	1.14404	1.12348	1.13897	1.15523
ENSG00000065154(OAT)	50.873	59.197	65.491	57.302	54.537	59.522	1	1.16362	1.28734	1.12637	1.07202	1.17001
ENSG00000104611(SH2D4A)	36.26	42.192	38.394	40.691	41.197	36.488	1	1.1636	1.05885	1.1222	1.13616	1.00629
ENSG00000170871(KIAA0232)	15.384	17.9	17.718	18.337	15.28	17.556	1	1.16355	1.15172	1.19195	0.99324	1.14119
ENSG00000075618(FSCN1)	429.878	500.164	457.67	418.127	404.389	385.601	1	1.1635	1.06465	0.972664	0.940706	0.897001
ENSG00000244716(BX679664.3)	620.08	721.366	688.616	743.37	695.695	620.613	1	1.16334	1.11053	1.19883	1.12194	1.00086
ENSG00000125434(SLC25A35)	19.641	22.846	15.581	16.151	24.092	24.645	1	1.16318	0.79329	0.82231	1.22662	1.25477
ENSG00000160213(CSTB)	91.192	106.055	84.25	84.931	94.072	87.024	1	1.16299	0.923875	0.931343	1.03158	0.954294
ENSG00000162623(TYW3)	56.65	65.876	64.605	61.954	60.641	62.946	1	1.16286	1.14042	1.09363	1.07045	1.11114
ENSG00000077380(DYNC1I2)	35.491	41.256	41.532	38.367	37.07	42.8	1	1.16244	1.17021	1.08103	1.04449	1.20594
ENSG00000087086(FTL)	2562.66	2978.91	3240.05	3251.32	2280.58	2480.77	1	1.16243	1.26433	1.26873	0.889928	0.968047
ENSG00000184436(THAP7)	28.376	32.977	37.42	33.501	24.992	30.58	1	1.16214	1.31872	1.18061	0.880744	1.07767
ENSG00000168159(RNF187)	113.362	131.741	123.207	109.671	131.275	120.863	1	1.16213	1.08685	0.967441	1.15802	1.06617
ENSG00000149100(EIF3M)	61.928	71.967	74.059	83.206	61.221	56.722	1	1.16211	1.19589	1.34359	0.988584	0.915935
ENSG00000167645(YIF1B)	79.924	92.846	95.081	83.013	76.103	80.032	1	1.16168	1.18964	1.03865	0.952192	1.00135
ENSG00000101608(MYL12A)	117.818	136.831	126.811	119.874	132.942	135.081	1	1.16138	1.07633	1.01745	1.12837	1.14652
ENSG00000131828(PDHA1)	317.471	368.649	354.803	353.134	316.703	310.877	1	1.16121	1.11759	1.11233	0.997581	0.97923
ENSG00000116514(RNF19B)	20.696	24.032	20.073	17.322	22.248	24.204	1	1.16119	0.969898	0.836973	1.07499	1.1695
ENSG00000177674(AGTRAP)	21.713	25.211	20.804	20.679	20.412	20.602	1	1.1611	0.958136	0.952379	0.940082	0.948832
ENSG00000170903(MSANTD4)	16.339	18.971	15.938	15.142	14.342	16.49	1	1.16109	0.975457	0.92674	0.877777	1.00924
ENSG00000054267(ARID4B)	18.496	21.47	20.211	19.774	20.035	22.884	1	1.16079	1.09272	1.0691	1.08321	1.23724
ENSG00000168610(STAT3)	83.891	97.357	88.474	81.526	92.862	89.318	1	1.16052	1.05463	0.971809	1.10694	1.06469
ENSG00000151748(SAV1)	16.985	19.708	18.026	19.21	21.216	18.125	1	1.16032	1.06129	1.131	1.2491	1.06712
ENSG00000111300(NAA25)	26.121	30.306	25.265	26.679	25.021	24.54	1	1.16022	0.967229	1.02136	0.957888	0.939474
ENSG00000160908(ZNF394)	22.273	25.837	24.5	21.144	21.024	23.691	1	1.16001	1.09999	0.949311	0.943923	1.06366
ENSG00000131981(LGALS3)	52.317	60.686	57.61	60.874	59.508	54.378	1	1.15997	1.10117	1.16356	1.13745	1.03939
ENSG00000003436(TFPI)	16.571	19.221	20.482	19.449	21.418	20.729	1	1.15992	1.23601	1.17368	1.2925	1.25092
ENSG00000134825(TMEM258)	40.128	46.543	44.219	46.116	41.247	37.081	1	1.15986	1.10195	1.14922	1.02789	0.924068
ENSG00000113448(PDE4D)	76.019	88.157	87.411	91.78	80.133	76.491	1	1.15967	1.14986	1.20733	1.05412	1.00621
ENSG00000237438(CECR7)	11.187	12.972	10.402	11.984	8.929	10.174	1	1.15956	0.929829	1.07124	0.798159	0.909448
ENSG00000237649(KIFC1)	89.417	103.673	100.822	97.368	100.759	94.64	1	1.15943	1.12755	1.08892	1.12684	1.05841
ENSG00000180185(FAHD1)	49.241	57.087	49.778	52.332	48.962	46.7	1	1.15934	1.01091	1.06277	0.994334	0.948397
ENSG00000141994(DUS3L)	25.156	29.157	27.723	26.677	21.922	23.271	1	1.15905	1.10204	1.06046	0.871442	0.925068
ENSG00000212664(AC064799.1)	34.392	39.847	37.197	47.279	44.352	37.34	1	1.15861	1.08156	1.37471	1.2896	1.08572
ENSG00000089248(ERP29)	91.753	106.3	108.827	111.335	103.333	95.868	1	1.15855	1.18609	1.21342	1.12621	1.04485
ENSG00000157978(LDLRAP1)	25.004	28.966	26.519	23.85	26.693	28.097	1	1.15845	1.06059	0.953847	1.06755	1.1237
ENSG00000152669(CCNO)	40.306	46.687	43.73	35.185	35.326	46.613	1	1.15831	1.08495	0.872947	0.876445	1.15648
ENSG00000085788(DDHD2)	16.237	18.804	17.907	16.459	17.202	18.952	1	1.1581	1.10285	1.01367	1.05943	1.16721
ENSG00000135297(MTO1)	14.801	17.136	15.421	15.363	16.758	16.091	1	1.15776	1.04189	1.03797	1.13222	1.08716
ENSG00000214717(ZBED1)	98.708	114.268	96.72	99.331	109.474	89.239	1	1.15764	0.97986	1.00631	1.10907	0.904071
ENSG00000101843(PSMD10)	87.015	100.712	92.703	91.352	103.503	104.793	1	1.15741	1.06537	1.04984	1.18948	1.20431
ENSG00000175581(MRPL48)	23.587	27.297	26.699	22.475	26.046	25.156	1	1.15729	1.13194	0.952855	1.10425	1.06652
ENSG00000188856(RPSAP47)	35.251	40.792	44.738	45.123	51.353	37.34	1	1.15719	1.26913	1.28005	1.45678	1.05926
ENSG00000196290(NIF3L1)	47.983	55.513	53.662	53.144	49.523	54	1	1.15693	1.11835	1.10756	1.03209	1.1254
ENSG00000184979(USP18)	14.165	16.387	19.394	19.487	13.118	10.607	1	1.15687	1.36915	1.37571	0.926085	0.748818
ENSG00000181472(ZBTB2)	20.693	23.939	22.626	23.123	26.349	24.792	1	1.15686	1.09341	1.11743	1.27333	1.19809
ENSG00000112977(DAP)	187.409	216.796	224.789	198.081	209.807	207.046	1	1.15681	1.19946	1.05694	1.11951	1.10478
ENSG00000129493(HEATR5A)	32.759	37.895	37.938	32.835	37.325	38.524	1	1.15678	1.15809	1.00232	1.13938	1.17598
ENSG00000204580(DDR1)	69.114	79.941	73.581	77.57	72.754	68.217	1	1.15665	1.06463	1.12235	1.05267	0.987021
ENSG00000136111(TBC1D4)	46.372	53.631	50.063	49.275	49.511	47.837	1	1.15654	1.0796	1.0626	1.06769	1.03159
ENSG00000099995(SF3A1)	75.668	87.507	86.81	94.293	72.749	70.027	1	1.15646	1.14725	1.24614	0.961424	0.925451
ENSG00000145335(SNCA)	22.302	25.79	22.69	23.322	24.765	25.138	1	1.1564	1.0174	1.04574	1.11044	1.12716
ENSG00000126522(ASL)	17.444	20.169	14.498	18.867	17.236	17.491	1	1.15621	0.831117	1.08158	0.988076	1.00269
ENSG00000205609(EIF3CL)	78.362	90.543	93.953	88.505	77.644	76.154	1	1.15545	1.19896	1.12944	0.990837	0.971823
ENSG00000095139(ARCN1)	118.627	137.063	139.218	129.036	130.327	125.71	1	1.15541	1.17358	1.08775	1.09863	1.05971
ENSG00000170037(CNTROB)	29.332	33.885	33.505	28.583	35.41	37.782	1	1.15522	1.14227	0.974465	1.20721	1.28808
ENSG00000088451(TGDS)	16.957	19.588	17.02	14.792	18.101	13.69	1	1.15516	1.00372	0.872324	1.06746	0.807336
ENSG00000250186(AC091180.3)	22.794	26.33	26.121	26.328	30.968	24.933	1	1.15513	1.14596	1.15504	1.3586	1.09384
ENSG00000159658(EFCAB14)	62.106	71.739	70.083	60.792	75.041	73.428	1	1.15511	1.12844	0.978843	1.20827	1.1823
ENSG00000198492(YTHDF2)	75.627	87.345	73.277	77.645	85.785	76.997	1	1.15494	0.968926	1.02668	1.13432	1.01812
ENSG00000138175(ARL3)	21.65	24.996	27.169	23.753	25.778	25.766	1	1.15455	1.25492	1.09714	1.19067	1.19012
ENSG00000137275(RIPK1)	32.436	37.444	38.132	33.314	38.002	40.671	1	1.1544	1.17561	1.02707	1.1716	1.25388
ENSG00000115520(COQ10B)	25.665	29.627	28.298	25.533	29.564	31.556	1	1.15437	1.10259	0.994857	1.15192	1.22953
ENSG00000076685(NT5C2)	54.715	63.155	61.035	57.873	66.807	65.917	1	1.15425	1.11551	1.05772	1.221	1.20473
ENSG00000145780(FEM1C)	17.755	20.487	22.371	19.419	19.29	18.725	1	1.15387	1.25998	1.09372	1.08645	1.05463
ENSG00000273301(AC016717.2)	10.767	12.423	7.66	10.587	13.873	9.508	1	1.1538	0.711433	0.983282	1.28847	0.883069
ENSG00000149573(MPZL2)	13.734	15.844	16.936	18.017	14.939	14.313	1	1.15363	1.23314	1.31185	1.08774	1.04216
ENSG00000068784(SRBD1)	13.923	16.06	12.414	13.46	14.512	13.088	1	1.15349	0.891618	0.966746	1.0423	0.940027
ENSG00000141232(TOB1)	142.341	164.179	213.67	178.282	146.273	172.911	1	1.15342	1.50111	1.2525	1.02762	1.21477
ENSG00000150787(PTS)	34.699	40.018	36.803	40.444	34.431	29.087	1	1.15329	1.06064	1.16557	0.992276	0.838266
ENSG00000182287(AP1S2)	15.175	17.499	20.607	17.858	16.745	17.696	1	1.15315	1.35796	1.1768	1.10346	1.16613
ENSG00000206418(RAB12)	49.414	56.978	59.556	55.638	56.335	61.648	1	1.15307	1.20525	1.12596	1.14006	1.24758
ENSG00000137185(ZSCAN9)	14.683	16.929	15.592	16.031	15.63	17.475	1	1.15297	1.06191	1.09181	1.0645	1.19015
ENSG00000076662(ICAM3)	10.482	12.085	14.408	12.561	11.874	13.711	1	1.15293	1.37455	1.19834	1.1328	1.30805
ENSG00000204569(PPP1R10)	45.788	52.789	57.284	49.636	52.133	57.525	1	1.1529	1.25107	1.08404	1.13857	1.25633
ENSG00000170892(TSEN34)	52.434	60.445	58.432	55.712	61.476	54.029	1	1.15278	1.11439	1.06252	1.17245	1.03042
ENSG00000214113(LYRM4)	11.016	12.699	13.779	13.03	12.716	11.669	1	1.15278	1.25082	1.18282	1.15432	1.05928
ENSG00000013563(DNASE1L1)	27.314	31.482	29.53	26.959	30.641	28.238	1	1.1526	1.08113	0.987003	1.12181	1.03383
ENSG00000070495(JMJD6)	39.268	45.258	44.584	41.109	43.3	41.303	1	1.15254	1.13538	1.04688	1.10268	1.05182
ENSG00000280758(AL356481.3)	12.946	14.92	14.482	14.184	15.642	17.648	1	1.15248	1.11865	1.09563	1.20825	1.3632
ENSG00000136205(TNS3)	37.877	43.65	35.264	37.708	43.671	33.123	1	1.15241	0.931014	0.995538	1.15297	0.874488
ENSG00000123728(RAP2C)	49.456	56.99	52.913	55.023	52.418	49.838	1	1.15234	1.0699	1.11256	1.05989	1.00772
ENSG00000071553(ATP6AP1)	141.123	162.62	146.558	134.606	145.48	144.823	1	1.15233	1.03851	0.95382	1.03087	1.02622
ENSG00000088766(CRLS1)	12.725	14.662	15.701	13.273	14.515	15.49	1	1.15222	1.23387	1.04306	1.14067	1.21729
ENSG00000173542(MOB1B)	12.709	14.643	13.325	12.651	14.038	14.632	1	1.15218	1.04847	0.995436	1.10457	1.15131
ENSG00000144554(FANCD2)	34.744	40.027	40.896	42.663	35.05	36.421	1	1.15206	1.17707	1.22792	1.00881	1.04827
ENSG00000135317(SNX14)	18.053	20.795	20.12	21.036	20.543	22.067	1	1.15189	1.1145	1.16524	1.13793	1.22235
ENSG00000111912(NCOA7)	41.763	48.101	45.9	39.2	52.926	47.555	1	1.15176	1.09906	0.93863	1.26729	1.13869
ENSG00000159479(MED8)	67.342	77.556	78.272	70.814	77.319	72.623	1	1.15167	1.16231	1.05156	1.14815	1.07842
ENSG00000108106(UBE2S)	108.855	125.343	122.334	108.935	107.589	108.216	1	1.15147	1.12383	1.00073	0.98837	0.99413
ENSG00000164626(KCNK5)	11.993	13.806	12.378	13.17	12.939	10.692	1	1.15117	1.0321	1.09814	1.07888	0.89152
ENSG00000089157(RPLP0)	1072.44	1234.46	1149.9	1129.32	1069.94	1050.6	1	1.15108	1.07223	1.05304	0.99767	0.979637
ENSG00000008256(CYTH3)	53.469	61.547	44.864	44.843	66.37	50.716	1	1.15108	0.839066	0.838673	1.24128	0.948512
ENSG00000006712(PAF1)	100.945	116.189	112.1	100.677	104.621	104.084	1	1.15101	1.11051	0.997345	1.03642	1.0311
ENSG00000196535(MYO18A)	34.554	39.771	37.47	36.386	33.819	33.615	1	1.15098	1.08439	1.05302	0.978729	0.972825
ENSG00000113734(BNIP1)	11.812	13.595	13.153	14.097	14.938	11.773	1	1.15095	1.11353	1.19345	1.26465	0.996698
ENSG00000102226(USP11)	46.405	53.406	48.301	45.729	53.096	53.192	1	1.15087	1.04086	0.985433	1.14419	1.14626
ENSG00000223478(AL441992.1)	16.14	18.574	24.237	16.948	22.044	23.645	1	1.15081	1.50167	1.05006	1.3658	1.46499
ENSG00000231864(AL807752.3)	11.738	13.508	18.554	16.829	11.391	13.184	1	1.15079	1.58068	1.43372	0.970438	1.12319
ENSG00000220583(RPL35P2)	24.188	27.835	22.94	26.375	29.124	16.536	1	1.15078	0.948404	1.09042	1.20407	0.683645
ENSG00000184924(PTRHD1)	45.204	52.013	54.027	42.081	43.872	54.872	1	1.15063	1.19518	0.930913	0.970534	1.21387
ENSG00000138002(IFT172)	12.564	14.456	13.072	13.275	13.054	13.848	1	1.15059	1.04043	1.05659	1.039	1.1022
ENSG00000157800(SLC37A3)	21.597	24.848	21.186	22.355	24.619	20.464	1	1.15053	0.98097	1.0351	1.13993	0.947539
ENSG00000068097(HEATR6)	20.938	24.085	21.667	21.525	21.296	21.931	1	1.1503	1.03482	1.02804	1.0171	1.04743
ENSG00000134590(RTL8C)	179.075	205.983	195.37	179.999	183.843	179.71	1	1.15026	1.091	1.00516	1.02663	1.00355
ENSG00000078618(NRDC)	121.8	140.093	129.939	124.76	126.106	122.432	1	1.15019	1.06682	1.0243	1.03535	1.00519
ENSG00000101782(RIOK3)	26.048	29.959	30.686	28.827	27.969	28.584	1	1.15015	1.17806	1.10669	1.07375	1.09736
ENSG00000140941(MAP1LC3B)	45.051	51.815	52.374	51.891	49.686	54.016	1	1.15014	1.16255	1.15183	1.10288	1.199
ENSG00000123843(C4BPB)	223.901	257.512	239.017	230.833	264.845	240.289	1	1.15012	1.06751	1.03096	1.18287	1.07319
ENSG00000166477(LEO1)	37.761	43.41	47.855	40.304	38.461	43.533	1	1.1496	1.26731	1.06734	1.01854	1.15286
ENSG00000213619(NDUFS3)	71.408	82.077	80.832	76.088	70.425	75.939	1	1.14941	1.13197	1.06554	0.986234	1.06345
ENSG00000137074(APTX)	27.404	31.498	25.64	28.076	30.483	26.932	1	1.14939	0.93563	1.02452	1.11236	0.982776
ENSG00000168036(CTNNB1)	125.675	144.436	140.435	146.199	121.474	125.354	1	1.14928	1.11745	1.16331	0.966573	0.997446
ENSG00000161179(YDJC)	55.825	64.129	60.828	54.685	37.693	46.364	1	1.14875	1.08962	0.979579	0.675199	0.830524
ENSG00000207741(MIR590)	39.355	45.205	41.135	40.212	34.161	47.149	1	1.14865	1.04523	1.02178	0.868022	1.19804
ENSG00000143751(SDE2)	43.889	50.408	42.552	46.432	49.937	45.986	1	1.14853	0.969537	1.05794	1.1378	1.04778
ENSG00000198853(RUSC2)	23.548	27.044	21.891	21.031	24.354	20.575	1	1.14846	0.929633	0.893112	1.03423	0.873747
ENSG00000165572(KBTBD6)	28.789	33.063	36.653	36.74	31.235	28.374	1	1.14846	1.27316	1.27618	1.08496	0.985585
ENSG00000178974(FBXO34)	28.079	32.243	33.244	27.069	33.482	34.166	1	1.1483	1.18395	0.96403	1.19242	1.21678
ENSG00000100034(PPM1F)	17.075	19.607	19.218	19.166	14.585	14.94	1	1.14829	1.12551	1.12246	0.854173	0.874963
ENSG00000112742(TTK)	46.937	53.876	58.648	53.433	52.93	54.528	1	1.14784	1.2495	1.1384	1.12768	1.16173
ENSG00000196235(SUPT5H)	89.31	102.511	87.551	84.489	94.788	87.407	1	1.14781	0.980305	0.946019	1.06134	0.978692
ENSG00000101871(MID1)	28.646	32.879	31.748	30.252	34.783	32.321	1	1.14777	1.10829	1.05606	1.21424	1.12829
ENSG00000115310(RTN4)	117.155	134.405	128.65	122.459	118.485	121.496	1	1.14724	1.09812	1.04527	1.01135	1.03705
ENSG00000154229(PRKCA)	35.943	41.234	44.677	36.932	44.881	46.496	1	1.14721	1.243	1.02752	1.24867	1.2936
ENSG00000067248(DHX29)	52.657	60.408	66.659	61.458	54.096	57.633	1	1.1472	1.26591	1.16714	1.02733	1.0945
ENSG00000158710(TAGLN2)	621.508	712.99	793.541	679.033	687.117	708.802	1	1.14719	1.2768	1.09256	1.10556	1.14046
ENSG00000144747(TMF1)	21.474	24.629	23.793	22.479	23.815	23.992	1	1.14692	1.10799	1.0468	1.10902	1.11726
ENSG00000278571(MIR7161)	61.352	70.358	20.653	31.66	33.812	45.939	1	1.14679	0.336631	0.516039	0.551115	0.748778
ENSG00000170852(KBTBD2)	30.237	34.673	32.282	30.326	36.956	36.253	1	1.14671	1.06763	1.00294	1.22221	1.19896
ENSG00000068354(TBC1D25)	18.667	21.399	20.006	17.003	21.148	20.103	1	1.14635	1.07173	0.910859	1.13291	1.07693
ENSG00000163249(CCNYL1)	19.221	22.034	22.187	20.98	18.471	20.101	1	1.14635	1.15431	1.09151	0.96098	1.04578
ENSG00000131019(ULBP3)	11.785	13.507	16.857	10.408	11.978	11.717	1	1.14612	1.43038	0.883157	1.01638	0.99423
ENSG00000063241(ISOC2)	58.457	66.995	73.714	64.878	60.71	69.807	1	1.14606	1.261	1.10984	1.03854	1.19416
ENSG00000131725(WDR44)	40.064	45.915	53.671	48.396	45.474	48.808	1	1.14604	1.33963	1.20797	1.13503	1.21825
ENSG00000090674(MCOLN1)	25.572	29.301	26.443	28.011	28.558	25.615	1	1.14582	1.03406	1.09538	1.11677	1.00168
ENSG00000130766(SESN2)	20.287	23.244	26.226	18.947	22.437	25.993	1	1.14576	1.29275	0.933948	1.10598	1.28126
ENSG00000200087(SNORA73B)	31.812	36.447	34.867	42.586	31.713	30.826	1	1.1457	1.09603	1.33868	0.996888	0.969005
ENSG00000108091(CCDC6)	91.214	104.499	97.972	91.678	100.839	98.576	1	1.14565	1.07409	1.00509	1.10552	1.08071
ENSG00000174791(RIN1)	16.194	18.545	16.114	16.08	12.147	13.615	1	1.14518	0.99506	0.99296	0.750093	0.840743
ENSG00000140718(FTO)	12.714	14.553	14.614	14.546	13.005	11.505	1	1.14464	1.14944	1.14409	1.02289	0.904908
ENSG00000016864(GLT8D1)	37.69	43.139	40.172	42.836	40.751	39.442	1	1.14457	1.06585	1.13653	1.08122	1.04648
ENSG00000170502(NUDT9)	34.53	39.519	39.775	39.146	34.64	30.838	1	1.14448	1.1519	1.13368	1.00319	0.893078
ENSG00000175573(C11orf68)	31.216	35.726	45.021	34.936	30.823	33.194	1	1.14448	1.44224	1.11917	0.98741	1.06336
ENSG00000214135(AC132008.2)	18.695	21.395	22.094	26.174	15.725	19.385	1	1.14442	1.18181	1.40005	0.841134	1.03691
ENSG00000125844(RRBP1)	77.689	88.905	93.452	92.967	79.279	79.733	1	1.14437	1.2029	1.19666	1.02047	1.02631
ENSG00000176912(TYMSOS)	10.756	12.306	12.265	9.264	8.892	8.933	1	1.14411	1.14029	0.861287	0.826701	0.830513
ENSG00000146376(ARHGAP18)	70.014	80.08	88.05	90.177	74.474	70.937	1	1.14377	1.25761	1.28799	1.0637	1.01318
ENSG00000010818(HIVEP2)	12.329	14.1	16.647	12.863	14.742	15.989	1	1.14365	1.35023	1.04331	1.19572	1.29686
ENSG00000266412(NCOA4)	171.547	196.162	166.805	171.429	193.069	174.491	1	1.14349	0.972357	0.999312	1.12546	1.01716
ENSG00000125249(RAP2A)	30.053	34.364	36.285	32.149	33.881	36.872	1	1.14345	1.20737	1.06974	1.12737	1.2269
ENSG00000137872(SEMA6D)	10.64	12.165	11.455	10.919	10.548	10.172	1	1.14333	1.0766	1.02622	0.991353	0.956015
ENSG00000117000(RLF)	27.045	30.92	32.33	29.805	28.395	31.6	1	1.14328	1.19542	1.10205	1.04992	1.16842
ENSG00000076242(MLH1)	50.528	57.755	47.202	57.677	46.729	45.159	1	1.14303	0.934175	1.14149	0.924814	0.893742
ENSG00000134851(TMEM165)	28.909	33.042	30.904	28.941	29.833	31.242	1	1.14297	1.06901	1.00111	1.03196	1.0807
ENSG00000172053(QARS)	158.237	180.847	185.311	173.945	172.771	179.501	1	1.14289	1.1711	1.09927	1.09185	1.13438
ENSG00000107863(ARHGAP21)	62.74	71.695	74.646	72.624	72.049	73.924	1	1.14273	1.18977	1.15754	1.14837	1.17826
ENSG00000101098(RIMS4)	26.728	30.542	25.792	21.864	27.824	27.096	1	1.1427	0.964981	0.818019	1.04101	1.01377
ENSG00000075702(WDR62)	22.955	26.23	23.427	25.062	22.466	22.971	1	1.14267	1.02056	1.09179	0.978697	1.0007
ENSG00000119977(TCTN3)	65.441	74.768	67.606	72.668	57.574	59.155	1	1.14253	1.03308	1.11044	0.879785	0.903944
ENSG00000004975(DVL2)	43.74	49.96	40.079	39.933	49.431	43.918	1	1.1422	0.916301	0.912963	1.13011	1.00407
ENSG00000164548(TRA2A)	55.59	63.495	64.34	64.696	58.251	56.624	1	1.1422	1.1574	1.16381	1.04787	1.0186
ENSG00000196636(SDHAF3)	18.482	21.109	21.544	20.632	21.788	19.735	1	1.14214	1.16567	1.11633	1.17888	1.0678
ENSG00000138092(CENPO)	37.462	42.773	40.683	42.252	44.323	41.416	1	1.14177	1.08598	1.12786	1.18315	1.10555
ENSG00000207697(MIR573)	13.496	15.406	14.019	8.954	3.188	12.993	1	1.14152	1.03875	0.663456	0.236218	0.96273
ENSG00000164885(CDK5)	25.467	29.071	28.107	27.095	29.7	31.231	1	1.14152	1.10366	1.06393	1.16622	1.22633
ENSG00000199545(RNA5SP195)	11.42	13.036	13.345	7.577	18.881	14.659	1	1.14151	1.16856	0.663485	1.65333	1.28363
ENSG00000154065(ANKRD29)	10.871	12.409	14.115	13.261	11.802	14.066	1	1.14148	1.29841	1.21985	1.08564	1.2939
ENSG00000252965(RF00019)	12.605	14.388	9.82	5.018	19.352	13.483	1	1.14145	0.779056	0.398096	1.53526	1.06965
ENSG00000213024(NUP62)	74.383	84.904	69.306	71.037	80.651	70.345	1	1.14144	0.931745	0.955017	1.08427	0.945713
ENSG00000234616(JRK)	19.803	22.598	24.596	25.989	17.354	18.99	1	1.14114	1.24203	1.31238	0.876332	0.958946
ENSG00000131373(HACL1)	59.23	67.584	68.712	72.66	59.604	54.876	1	1.14104	1.16009	1.22674	1.00631	0.92649
ENSG00000137700(SLC37A4)	17.125	19.539	20.781	19.318	16.988	17.952	1	1.14096	1.21349	1.12806	0.992	1.04829
ENSG00000101290(CDS2)	18.392	20.983	21.457	19.991	20.511	20.994	1	1.14088	1.16665	1.08694	1.11521	1.14147
ENSG00000035403(VCL)	94.443	107.725	94.519	91.026	109.23	95.92	1	1.14064	1.0008	0.963819	1.15657	1.01564
ENSG00000160888(IER2)	114.76	130.884	105.772	101.75	101.289	99.282	1	1.1405	0.92168	0.886633	0.882616	0.865127
ENSG00000163818(LZTFL1)	11.212	12.787	10.552	8.642	15.141	12.802	1	1.14047	0.941134	0.770781	1.35043	1.14181
ENSG00000234961(AL133415.1)	91.652	104.505	116.228	111.501	109.514	113.77	1	1.14024	1.26814	1.21657	1.19489	1.24133
ENSG00000204070(SYS1)	11.701	13.339	14.521	12.289	13.697	13.154	1	1.13999	1.24101	1.05025	1.17058	1.12418
ENSG00000169607(CKAP2L)	23.809	27.141	28.188	24.969	28.208	30.945	1	1.13995	1.18392	1.04872	1.18476	1.29972
ENSG00000074855(ANO8)	16.561	18.877	17.282	15.49	16.384	18.716	1	1.13985	1.04354	0.93533	0.989312	1.13012
ENSG00000172172(MRPL13)	36.007	41.037	39.568	39.638	35.689	37.997	1	1.1397	1.0989	1.10084	0.991168	1.05527
ENSG00000068028(RASSF1)	52.655	59.994	64.673	56.082	55.438	60.149	1	1.13938	1.22824	1.06508	1.05285	1.14232
ENSG00000040199(PHLPP2)	13.796	15.718	13.109	13.525	15.106	15.25	1	1.13932	0.950203	0.980357	1.09496	1.10539
ENSG00000160783(PMF1)	19.39	22.091	20.653	18.715	21.039	21.665	1	1.1393	1.06514	0.965188	1.08504	1.11733
ENSG00000094841(UPRT)	13.446	15.319	14.738	13.87	15.807	15.329	1	1.1393	1.09609	1.03153	1.17559	1.14004
ENSG00000144824(PHLDB2)	32.316	36.816	31.909	28.678	37.432	41.37	1	1.13925	0.987406	0.887424	1.15831	1.28017
ENSG00000203875(SNHG5)	21.291	24.255	25.287	26.854	22.437	21.851	1	1.13921	1.18768	1.26128	1.05383	1.0263
ENSG00000136628(EPRS)	290.828	331.271	367.114	321.509	305.591	318.386	1	1.13906	1.26231	1.1055	1.05076	1.09476
ENSG00000152234(ATP5F1A)	155.211	176.752	187.717	168.13	161.71	161.422	1	1.13879	1.20943	1.08324	1.04187	1.04002
ENSG00000137936(BCAR3)	31.358	35.708	33.883	31.942	35.253	32.327	1	1.13872	1.08052	1.01862	1.12421	1.0309
ENSG00000136999(NOV)	13.782	15.691	15.836	15.654	16.411	15.934	1	1.13851	1.14903	1.13583	1.19076	1.15615
ENSG00000198369(SPRED2)	24.368	27.743	30.327	29.102	27.737	22.961	1	1.1385	1.24454	1.19427	1.13826	0.94226
ENSG00000150938(CRIM1)	84.422	96.1	86.351	90.889	95.423	80.391	1	1.13833	1.02285	1.0766	1.13031	0.952252
ENSG00000115750(TAF1B)	18.505	21.063	22.71	20.417	19.025	21.347	1	1.13823	1.22724	1.10332	1.0281	1.15358
ENSG00000042493(CAPG)	104.405	118.834	129.164	111.261	120.506	126.968	1	1.1382	1.23714	1.06567	1.15422	1.21611
ENSG00000235363(SNRPGP10)	36.478	41.519	38.552	44.127	44.181	27.949	1	1.13819	1.05686	1.20969	1.21117	0.766188
ENSG00000110514(MADD)	44.148	50.248	52.858	48.489	45.077	50.636	1	1.13817	1.19729	1.09833	1.02104	1.14696
ENSG00000110721(CHKA)	31.41	35.749	32.128	29.496	39.681	34.431	1	1.13814	1.02286	0.939064	1.26332	1.09618
ENSG00000141385(AFG3L2)	63.653	72.442	70.53	67.396	64.221	59.227	1	1.13808	1.10804	1.0588	1.00892	0.930467
ENSG00000269352(PTOV1-AS2)	30.786	35.036	20.689	27.903	26.221	27.802	1	1.13805	0.672026	0.906354	0.851718	0.903073
ENSG00000122674(CCZ1)	16.829	19.151	17.049	16.872	16.145	17.557	1	1.13798	1.01307	1.00256	0.959356	1.04326
ENSG00000085415(SEH1L)	18.594	21.155	18.207	18.861	19.255	15.136	1	1.13773	0.979187	1.01436	1.03555	0.814026
ENSG00000234518(PTGES3P1)	102.352	116.441	107.394	114.527	117.28	88.475	1	1.13765	1.04926	1.11895	1.14585	0.864419
ENSG00000138303(ASCC1)	27.609	31.399	32.237	30.724	30.79	30.882	1	1.13727	1.16763	1.11283	1.11522	1.11855
ENSG00000215251(FASTKD5)	36.926	41.99	47.264	46.206	34.918	38.888	1	1.13714	1.27997	1.25131	0.945621	1.05313
ENSG00000183691(NOG)	21.186	24.083	30.075	24.364	14.928	23.115	1	1.13674	1.41957	1.15	0.704616	1.09105
ENSG00000100934(SEC23A)	35.337	40.154	43.269	41.723	36.056	38.331	1	1.13632	1.22447	1.18072	1.02035	1.08473
ENSG00000072571(HMMR)	36.71	41.704	42.048	39.64	39.167	44.336	1	1.13604	1.14541	1.07981	1.06693	1.20774
ENSG00000168002(POLR2G)	54.989	62.458	53.046	57.9	52.432	52.397	1	1.13583	0.964666	1.05294	0.9535	0.952863
ENSG00000244701(AC004918.1)	18.096	20.55	20.052	18.881	14.754	16.891	1	1.13561	1.10809	1.04338	0.815318	0.933411
ENSG00000188994(ZNF292)	13.594	15.437	17.589	13.937	14.531	16.428	1	1.13557	1.29388	1.02523	1.06893	1.20847
ENSG00000109787(KLF3)	20.824	23.645	23.748	22.975	19.846	23.741	1	1.13547	1.14041	1.10329	0.953035	1.14008
ENSG00000153179(RASSF3)	24.435	27.744	24.384	24.669	27.406	27.056	1	1.13542	0.997913	1.00958	1.12159	1.10726
ENSG00000160613(PCSK7)	11.399	12.942	12.127	12.298	11.093	11.253	1	1.13536	1.06387	1.07887	0.973156	0.987192
ENSG00000187630(DHRS4L2)	12.214	13.867	13.79	12.684	14.362	16.019	1	1.13534	1.12903	1.03848	1.17586	1.31153
ENSG00000185000(DGAT1)	27.4	31.105	29.691	36.009	22.46	26.156	1	1.13522	1.08361	1.3142	0.819708	0.954599
ENSG00000133706(LARS)	112.601	127.826	127.173	129.511	107.875	106.355	1	1.13521	1.12941	1.15018	0.958029	0.94453
ENSG00000023228(NDUFS1)	48.45	54.997	55.334	51.666	52.888	52.961	1	1.13513	1.14208	1.06638	1.0916	1.09311
ENSG00000112343(TRIM38)	11.315	12.841	13.62	10.698	13.427	16.504	1	1.13487	1.20371	0.945471	1.18665	1.45859
ENSG00000132549(VPS13B)	12.583	14.279	13.678	12.24	13.319	13.586	1	1.13479	1.08702	0.972741	1.05849	1.07971
ENSG00000155304(HSPA13)	46.512	52.776	51.085	52.927	52.973	56.126	1	1.13467	1.09832	1.13792	1.13891	1.2067
ENSG00000197601(FAR1)	55.219	62.651	55.715	57.531	59.237	57.466	1	1.13459	1.00898	1.04187	1.07276	1.04069
ENSG00000154144(TBRG1)	13.566	15.391	13.953	13.404	12.786	15.7	1	1.13453	1.02853	0.988058	0.942503	1.15731
ENSG00000271936(AC012073.1)	13.954	15.83	18.006	17.442	15.238	15.608	1	1.13444	1.29038	1.24996	1.09202	1.11853
ENSG00000124788(ATXN1)	12.72	14.428	16.703	13.278	15.653	17.669	1	1.13428	1.31313	1.04387	1.23058	1.38907
ENSG00000134333(LDHA)	672.205	762.403	840.789	848.827	655.042	673.502	1	1.13418	1.25079	1.26275	0.974468	1.00193
ENSG00000143479(DYRK3)	13.646	15.477	18.084	15.415	14.702	16.415	1	1.13418	1.32522	1.12964	1.07739	1.20292
ENSG00000078124(ACER3)	15.533	17.615	19.091	15.205	20.71	22.161	1	1.13404	1.22906	0.978884	1.33329	1.4267
ENSG00000168268(NT5DC2)	91.736	104.03	100.803	98.135	94.226	96.916	1	1.13401	1.09884	1.06975	1.02714	1.05647
ENSG00000126524(SBDS)	214.236	242.932	219.758	233.291	224.75	213.144	1	1.13395	1.02578	1.08894	1.04908	0.994903
ENSG00000137509(PRCP)	19.18	21.749	23.261	20.697	19.53	22.19	1	1.13394	1.21277	1.07909	1.01825	1.15693
ENSG00000153107(ANAPC1)	34.225	38.805	40.261	38.928	34.374	36.366	1	1.13382	1.17636	1.13741	1.00435	1.06256
ENSG00000249936(RAC1P2)	12.197	13.829	12.584	13.78	15.534	14.564	1	1.1338	1.03173	1.12979	1.27359	1.19406
ENSG00000103855(CD276)	62.717	71.106	58.725	64.527	69.442	63.698	1	1.13376	0.936349	1.02886	1.10723	1.01564
ENSG00000165264(NDUFB6)	67.246	76.231	76.742	72.426	67.299	71.152	1	1.13361	1.14121	1.07703	1.00079	1.05809
ENSG00000154556(SORBS2)	40.486	45.893	44.318	47.225	40.833	40.167	1	1.13355	1.09465	1.16645	1.00857	0.992121
ENSG00000161980(POLR3K)	75.682	85.786	70.807	80.248	81.025	69.985	1	1.13351	0.935586	1.06033	1.0706	0.924725
ENSG00000125257(ABCC4)	71.53	81.072	72.427	71.104	75.998	75.358	1	1.1334	1.01254	0.994044	1.06246	1.05352
ENSG00000172331(BPGM)	22.327	25.304	25.828	21.926	21.316	27.639	1	1.13334	1.15681	0.98204	0.954719	1.23792
ENSG00000170677(SOCS6)	16.587	18.797	24.092	17.303	21.253	20.612	1	1.13324	1.45246	1.04317	1.2813	1.24266
ENSG00000179119(SPTY2D1)	19.644	22.255	22.707	23	21.599	21.682	1	1.13292	1.15593	1.17084	1.09952	1.10375
ENSG00000126653(NSRP1)	21.049	23.841	24.366	22.688	22.293	25.902	1	1.13264	1.15758	1.07787	1.0591	1.23056
ENSG00000141526(SLC16A3)	209.398	237.169	242.933	220.089	212.117	213.214	1	1.13262	1.16015	1.05106	1.01298	1.01822
ENSG00000007047(MARK4)	16.889	19.128	17.822	18.48	14.577	16.268	1	1.13257	1.05524	1.0942	0.863106	0.963231
ENSG00000139734(DIAPH3)	44.371	50.236	51.238	45.48	52.625	51.987	1	1.13218	1.15476	1.02499	1.18602	1.17164
ENSG00000274849(AC023043.4)	12.753	14.437	19.319	12.241	19.68	24.51	1	1.13205	1.51486	0.959853	1.54317	1.9219
ENSG00000240489(SETP14)	49.194	55.687	47.494	55.24	56.754	50.751	1	1.13199	0.965443	1.1229	1.15368	1.03165
ENSG00000176476(SGF29)	14.828	16.785	15.845	11.603	18.349	13.525	1	1.13198	1.06859	0.782506	1.23746	0.912126
ENSG00000138134(STAMBPL1)	14.52	16.432	12.95	13.459	19.939	15.302	1	1.13168	0.891873	0.926928	1.37321	1.05386
ENSG00000113763(UNC5A)	14.494	16.401	17.511	15.253	13.031	15.541	1	1.13157	1.20816	1.05237	0.899062	1.07224
ENSG00000165124(SVEP1)	16.397	18.554	17.642	15.668	21.128	19.207	1	1.13155	1.07593	0.955541	1.28853	1.17137
ENSG00000101412(E2F1)	89.603	101.379	94.469	92.792	93.615	94.786	1	1.13142	1.05431	1.03559	1.04478	1.05784
ENSG00000116191(RALGPS2)	22.294	25.217	26.652	22.293	24.533	25.787	1	1.13111	1.19548	0.999955	1.10043	1.15668
ENSG00000166949(SMAD3)	69.412	78.493	69.389	65.039	81.466	72.566	1	1.13083	0.999669	0.936999	1.17366	1.04544
ENSG00000105355(PLIN3)	176.895	200	219.119	184.986	190.94	206.329	1	1.13061	1.2387	1.04574	1.0794	1.16639
ENSG00000113643(RARS)	128.16	144.894	129.465	141.589	124.35	117.395	1	1.13057	1.01018	1.10478	0.970272	0.916003
ENSG00000100263(RHBDD3)	33.628	38.016	40.752	42.942	29.474	31.202	1	1.13049	1.21185	1.27697	0.876472	0.927858
ENSG00000163683(SMIM14)	15.733	17.785	22.818	13.876	22.045	27.729	1	1.13043	1.45033	0.881968	1.40119	1.76247
ENSG00000060971(ACAA1)	13.457	15.212	13.769	15.394	11.391	12.349	1	1.13042	1.02318	1.14394	0.846474	0.917664
ENSG00000162928(PEX13)	24.029	27.162	27.974	23.25	26.111	27.472	1	1.13038	1.16418	0.967581	1.08665	1.14329
ENSG00000115211(EIF2B4)	25.516	28.842	28.778	25.594	24.609	25.314	1	1.13035	1.12784	1.00306	0.964454	0.992083
ENSG00000179562(GCC1)	18.027	20.376	23.794	18.558	20.693	22.44	1	1.1303	1.31991	1.02946	1.14789	1.2448
ENSG00000047315(POLR2B)	117.319	132.59	115.126	124.538	124.713	115.48	1	1.13017	0.981307	1.06153	1.06302	0.984325
ENSG00000167085(PHB)	251.149	283.834	265.015	270.38	270.849	241.417	1	1.13014	1.05521	1.07657	1.07844	0.96125
ENSG00000120370(GORAB)	12.698	14.35	15.587	15.648	11.71	12.463	1	1.1301	1.22752	1.23232	0.922192	0.981493
ENSG00000144036(EXOC6B)	24.802	28.026	27.272	25.472	26.956	26.448	1	1.12999	1.09959	1.02701	1.08685	1.06637
ENSG00000224516(AC068134.1)	55.578	62.801	54.086	69.354	50.818	42.036	1	1.12996	0.973155	1.24787	0.914355	0.756342
ENSG00000070413(DGCR2)	31.909	36.055	39.215	39.065	30.178	28.992	1	1.12993	1.22896	1.22426	0.945752	0.908584
ENSG00000102531(FNDC3A)	32.878	37.149	41.376	38.762	34.272	33.066	1	1.1299	1.25847	1.17896	1.0424	1.00572
ENSG00000225159(NPM1P39)	36.986	41.78	49.023	51.737	50.231	41.541	1	1.12962	1.32545	1.39883	1.35811	1.12315
ENSG00000100994(PYGB)	48.55	54.842	56.186	53.379	52.937	55.36	1	1.1296	1.15728	1.09946	1.09036	1.14027
ENSG00000203995(ZYG11A)	32.937	37.203	32.967	36.713	33.178	32.305	1	1.12952	1.00091	1.11464	1.00732	0.980812
ENSG00000083223(TUT7)	23.735	26.805	29.435	25.219	26.702	30.451	1	1.12934	1.24015	1.06252	1.12501	1.28296
ENSG00000141127(PRPSAP2)	22.539	25.452	24.113	23.744	23.098	21.163	1	1.12924	1.06983	1.05346	1.0248	0.93895
ENSG00000189180(ZNF33A)	24.103	27.217	25.758	24.816	27.099	27.794	1	1.1292	1.06866	1.02958	1.1243	1.15313
ENSG00000101310(SEC23B)	57.371	64.781	55.942	60.042	61.64	57.657	1	1.12916	0.975092	1.04656	1.07441	1.00499
ENSG00000172059(KLF11)	31.237	35.271	26.009	27.199	33.765	29.836	1	1.12914	0.832634	0.87073	1.08093	0.955149
ENSG00000162236(STX5)	35.012	39.532	42.198	38.492	42.576	43.947	1	1.1291	1.20524	1.09939	1.21604	1.2552
ENSG00000198743(SLC5A3)	59.063	66.684	76.116	65.521	70.771	72.041	1	1.12903	1.28873	1.10934	1.19823	1.21973
ENSG00000101654(RNMT)	30.345	34.241	31.556	33.849	36.25	30.705	1	1.12839	1.03991	1.11547	1.1946	1.01186
ENSG00000103966(EHD4)	17.564	19.817	19.816	19.577	18.625	17.341	1	1.12827	1.12822	1.11461	1.06041	0.987304
ENSG00000135913(USP37)	12.841	14.488	14.379	15.459	15.32	15.507	1	1.12826	1.11977	1.20388	1.19305	1.20762
ENSG00000205339(IPO7)	218.957	247.038	248.335	249.366	232.187	218.14	1	1.12825	1.13417	1.13888	1.06042	0.996269
ENSG00000159363(ATP13A2)	35.682	40.249	42.14	42.898	34.484	32.622	1	1.12799	1.18099	1.20223	0.966426	0.914242
ENSG00000204856(FAM216A)	31.13	35.11	28.609	29.431	29.517	29.539	1	1.12785	0.919017	0.945422	0.948185	0.948892
ENSG00000119446(RBM18)	15.364	17.328	16.77	16.49	14.646	16.953	1	1.12783	1.09151	1.07329	0.953267	1.10342
ENSG00000197345(MRPL21)	26.688	30.099	29.477	32.196	29.882	28.331	1	1.12781	1.1045	1.20638	1.11968	1.06156
ENSG00000260025(AC009414.2)	16.167	18.231	18.012	16.955	16.383	12.886	1	1.12767	1.11412	1.04874	1.01336	0.797056
ENSG00000100731(PCNX1)	23.843	26.883	26.352	27.61	24.015	22.992	1	1.1275	1.10523	1.15799	1.00721	0.964308
ENSG00000277998(AC107075.1)	42.551	47.965	40.884	46.865	45.729	42.33	1	1.12724	0.960823	1.10138	1.07469	0.994806
ENSG00000157703(SVOPL)	15.083	17.002	15.608	14.01	17.477	13.154	1	1.12723	1.03481	0.92886	1.15872	0.872108
ENSG00000077713(SLC25A43)	33.885	38.191	37.258	33.41	35.053	35.879	1	1.12708	1.09954	0.985982	1.03447	1.05885
ENSG00000173715(C11orf80)	13.84	15.596	13.547	12.715	14.082	16.095	1	1.12688	0.978829	0.918714	1.01749	1.16293
ENSG00000269609(RPARP-AS1)	14.737	16.606	13.823	13.971	17.953	15.883	1	1.12682	0.937979	0.948022	1.21823	1.07776
ENSG00000113407(TARS)	280.602	316.178	322.632	294.1	311.081	312.612	1	1.12678	1.14979	1.0481	1.10862	1.11408
ENSG00000111907(TPD52L1)	43.578	49.099	53.632	47.155	46.225	50.902	1	1.12669	1.23071	1.08208	1.06074	1.16807
ENSG00000122966(CIT)	14.326	16.139	16.811	14.714	16.65	18.851	1	1.12655	1.17346	1.02708	1.16222	1.31586
ENSG00000100316(RPL3)	1043.6	1175.54	1154.22	1141.67	1029.57	1005.23	1	1.12643	1.10599	1.09397	0.986555	0.963226
ENSG00000168374(ARF4)	150.271	169.268	162.251	162.744	162.046	156.91	1	1.12642	1.07972	1.083	1.07836	1.04418
ENSG00000231686(Z97180.1)	27.24	30.681	33.011	25.482	26.192	36.164	1	1.12632	1.21186	0.935463	0.961527	1.32761
ENSG00000224531(SMIM13)	42.751	48.15	44.851	42.433	46.819	42.925	1	1.12629	1.04912	0.992562	1.09516	1.00407
ENSG00000173540(GMPPB)	17.751	19.992	15.439	16.857	17.225	15.009	1	1.12625	0.869754	0.949637	0.970368	0.84553
ENSG00000105722(ERF)	96.74	108.949	101.088	94.756	89.646	100.327	1	1.1262	1.04495	0.979491	0.926669	1.03708
ENSG00000087586(AURKA)	109.387	123.191	137.044	122.861	116.402	127.692	1	1.12619	1.25284	1.12318	1.06413	1.16734
ENSG00000224126(UBE2SP2)	39.173	44.113	40.84	37.814	46.035	37.096	1	1.12611	1.04255	0.965308	1.17517	0.946979
ENSG00000137478(FCHSD2)	20.787	23.408	25.949	23.409	24.909	26.116	1	1.12609	1.24833	1.12614	1.1983	1.25636
ENSG00000100504(PYGL)	78.728	88.648	72.025	75.235	89.583	79.265	1	1.126	0.914859	0.955632	1.13788	1.00682
ENSG00000172466(ZNF24)	28.156	31.701	31.558	28.236	29.353	32.316	1	1.12591	1.12083	1.00284	1.04251	1.14775
ENSG00000218175(AC016739.1)	95.713	107.757	98.558	116.656	115.255	100.252	1	1.12583	1.02972	1.21881	1.20417	1.04742
ENSG00000116898(MRPS15)	68.992	77.671	82.041	80.38	72.347	70.284	1	1.1258	1.18914	1.16506	1.04863	1.01873
ENSG00000145730(PAM)	51.268	57.716	59.148	53.313	61.004	59.279	1	1.12577	1.1537	1.03989	1.1899	1.15626
ENSG00000175505(CLCF1)	11.404	12.838	13.088	10.413	13.262	13.677	1	1.12575	1.14767	0.913101	1.16293	1.19932
ENSG00000233476(EEF1A1P6)	930.369	1047.32	1032.75	853.434	977.406	1153.08	1	1.1257	1.11004	0.917307	1.05056	1.23938
ENSG00000173218(VANGL1)	30.015	33.787	37.235	31.284	33.449	35.707	1	1.12567	1.24055	1.04228	1.11441	1.18964
ENSG00000183718(TRIM52)	11.693	13.161	12.108	11.321	12.841	14.135	1	1.12555	1.03549	0.968186	1.09818	1.20884
ENSG00000236565(HNRNPA3P5)	65.076	73.238	75.807	88.542	68.95	58.507	1	1.12542	1.1649	1.36059	1.05953	0.899056
ENSG00000134905(CARS2)	26.514	29.836	28.377	28.527	23.201	25.879	1	1.12529	1.07026	1.07592	0.875047	0.97605
ENSG00000156508(EEF1A1)	2843.55	3199.81	3279.16	2668.79	2796.86	2951.7	1	1.12529	1.15319	0.938539	0.98358	1.03803
ENSG00000010539(ZNF200)	11.863	13.349	11.476	12.13	12.227	12.237	1	1.12526	0.967378	1.02251	1.03068	1.03153
ENSG00000155090(KLF10)	38.051	42.816	39.568	39.729	42.098	38.417	1	1.12523	1.03987	1.0441	1.10636	1.00962
ENSG00000108588(CCDC47)	121.752	136.987	127.598	134.038	129.515	116.901	1	1.12513	1.04802	1.10091	1.06376	0.960157
ENSG00000164253(WDR41)	32.789	36.89	34.529	31.904	34.111	37.756	1	1.12507	1.05307	0.973009	1.04032	1.15148
ENSG00000100104(SRRD)	15.777	17.745	20.927	23.276	14.942	15.321	1	1.12474	1.32642	1.47531	0.947075	0.971097
ENSG00000178425(NT5DC1)	18.855	21.206	22.81	21.686	19.71	20.043	1	1.12469	1.20976	1.15015	1.04535	1.06301
ENSG00000008083(JARID2)	34.525	38.827	36.571	35.489	41.631	39.49	1	1.12461	1.05926	1.02792	1.20582	1.14381
ENSG00000243364(EFNA4)	20.402	22.944	23.076	19.372	19.989	25.461	1	1.1246	1.13107	0.949515	0.979757	1.24797
ENSG00000022840(RNF10)	57.478	64.635	77.012	67.847	56.859	60.544	1	1.12452	1.33985	1.1804	0.989231	1.05334
ENSG00000165280(VCP)	215.268	242.007	226.408	221.312	223.25	214.671	1	1.12421	1.05175	1.02808	1.03708	0.997227
ENSG00000051128(HOMER3)	13.833	15.544	14.753	14.766	12.404	14.701	1	1.12369	1.06651	1.06745	0.896696	1.06275
ENSG00000273196(AC062037.2)	20.918	23.504	14.259	2.429	10.808	13.705	1	1.12363	0.681662	0.11612	0.516684	0.655177
ENSG00000013561(RNF14)	38.657	43.428	45.327	42.2	39.36	42.587	1	1.12342	1.17254	1.09165	1.01819	1.10166
ENSG00000152056(AP1S3)	16.797	18.869	22.151	21.065	19.926	22.419	1	1.12336	1.31875	1.25409	1.18628	1.3347
ENSG00000078668(VDAC3)	86.412	97.053	103.117	89.975	94.493	100.878	1	1.12314	1.19332	1.04123	1.09352	1.16741
ENSG00000167969(ECI1)	125.242	140.657	130.407	111.729	136.614	132.536	1	1.12308	1.04124	0.892105	1.0908	1.05824
ENSG00000198888(MT-ND1)	6727.88	7555.28	7349.77	7385.46	7019.16	6760.5	1	1.12298	1.09244	1.09774	1.04329	1.00485
ENSG00000107862(GBF1)	95.049	106.735	102.872	94.455	104.781	109.112	1	1.12295	1.0823	0.993751	1.10239	1.14796
ENSG00000100304(TTLL12)	115.011	129.105	130.055	159.23	99.378	87.293	1	1.12254	1.1308	1.38448	0.864074	0.758997
ENSG00000106976(DNM1)	11.886	13.341	12.011	10.449	11.496	13.012	1	1.12241	1.01052	0.879101	0.967188	1.09473
ENSG00000227500(SCAMP4)	25.97	29.147	28.668	27.182	28.957	29.456	1	1.12233	1.10389	1.04667	1.11502	1.13423
ENSG00000100991(TRPC4AP)	74.906	84.036	71.953	74.139	80.656	77.131	1	1.12189	0.960577	0.98976	1.07676	1.0297
ENSG00000147065(MSN)	242.435	271.969	276.77	270.088	243.489	246.157	1	1.12182	1.14163	1.11406	1.00435	1.01535
ENSG00000128590(DNAJB9)	13.12	14.717	9.172	13.124	14.516	13.249	1	1.12172	0.699085	1.0003	1.1064	1.00983
ENSG00000145911(N4BP3)	16.607	18.626	25.937	20.5	16.765	21.133	1	1.12158	1.56181	1.23442	1.00951	1.27254
ENSG00000141934(PLPP2)	46.238	51.855	52.347	55.432	45.332	46.871	1	1.12148	1.13212	1.19884	0.980406	1.01369
ENSG00000185885(IFITM1)	118.059	132.394	145.211	121.974	123.456	139.877	1	1.12142	1.22999	1.03316	1.04571	1.18481
ENSG00000142089(IFITM3)	386.561	433.481	420.064	435.351	383.822	361.65	1	1.12138	1.08667	1.12622	0.992914	0.935557
ENSG00000163349(HIPK1)	59.689	66.932	70.029	61.863	68.489	65.639	1	1.12135	1.17323	1.03642	1.14743	1.09968
ENSG00000116685(KIAA2013)	61.666	69.147	79.259	75.004	67.281	68.651	1	1.12131	1.28529	1.21629	1.09106	1.11327
ENSG00000110047(EHD1)	34.648	38.849	36.866	33.832	33.887	35.584	1	1.12125	1.06402	0.976449	0.978036	1.02701
ENSG00000279528(AC115618.3)	22.007	24.672	18.777	16.27	21.162	22.195	1	1.1211	0.853229	0.73931	0.961603	1.00854
ENSG00000167986(DDB1)	131.778	147.693	153.672	144.291	135.167	138.065	1	1.12077	1.16614	1.09496	1.02572	1.04771
ENSG00000147687(TATDN1)	13.103	14.684	15.431	16.179	13.012	13.431	1	1.12066	1.17767	1.23476	0.993055	1.02503
ENSG00000228137(AP001469.2)	20.066	22.487	11.565	15.457	20.229	15.392	1	1.12065	0.576348	0.770308	1.00812	0.767069
ENSG00000115255(REEP6)	19.173	21.486	21.393	17.809	17.396	20.834	1	1.12064	1.11579	0.928858	0.907318	1.08663
ENSG00000165118(C9orf64)	31.544	35.349	34.328	33.069	43.307	39.488	1	1.12063	1.08826	1.04835	1.37291	1.25184
ENSG00000214192(UBE2V1P2)	17.786	19.931	17.348	18.536	21.517	18.19	1	1.1206	0.975374	1.04217	1.20977	1.02271
ENSG00000185189(NRBP2)	15.583	17.462	16.101	19.3	14.901	16.457	1	1.12058	1.03324	1.23853	0.956234	1.05609
ENSG00000151176(PLBD2)	34.582	38.746	36.346	40.212	36.148	39.235	1	1.12041	1.05101	1.1628	1.04528	1.13455
ENSG00000198833(UBE2J1)	40.978	45.906	45.655	41.204	41.673	44.775	1	1.12026	1.11413	1.00552	1.01696	1.09266
ENSG00000177192(PUS1)	21.378	23.947	23.637	23.167	24.059	23.488	1	1.12017	1.10567	1.08368	1.12541	1.0987
ENSG00000174780(SRP72)	83.882	93.959	96.73	98.554	86.63	85.828	1	1.12013	1.15317	1.17491	1.03276	1.0232
ENSG00000237350(CDC42P6)	10.935	12.246	14.758	14.159	12.875	13.647	1	1.11989	1.34961	1.29483	1.17741	1.24801
ENSG00000100625(SIX4)	14.907	16.694	17.536	15.392	14.907	15.434	1	1.11988	1.17636	1.03254	1	1.03535
ENSG00000163191(S100A11)	778.65	871.929	844.196	913.862	878.052	859.839	1	1.1198	1.08418	1.17365	1.12766	1.10427
ENSG00000134265(NAPG)	14.112	15.802	14.876	15.425	15.31	16.861	1	1.11976	1.05414	1.09304	1.08489	1.1948
ENSG00000137038(DMAC1)	29.967	33.554	30.533	33.509	32.768	29.299	1	1.1197	1.01889	1.1182	1.09347	0.977709
ENSG00000165282(PIGO)	19.54	21.871	22.14	23.708	18.867	19.607	1	1.11929	1.13306	1.21331	0.965558	1.00343
ENSG00000165672(PRDX3)	317.731	355.573	349.757	349.717	313.824	318.216	1	1.1191	1.1008	1.10067	0.987703	1.00153
ENSG00000158290(CUL4B)	43.056	48.184	44.61	42.112	48.071	50.351	1	1.1191	1.03609	0.978075	1.11648	1.16943
ENSG00000125354(SEPT6)	51.042	57.118	56.698	51.983	58.82	60.121	1	1.11904	1.11081	1.01844	1.15238	1.17787
ENSG00000146054(TRIM7)	12.538	14.03	13.57	11.767	13.59	14.14	1	1.119	1.08231	0.938507	1.0839	1.12777
ENSG00000139354(GAS2L3)	11.903	13.319	14.621	12.647	14.621	15.555	1	1.11896	1.22835	1.06251	1.22835	1.30681
ENSG00000137460(FHDC1)	10.596	11.856	11.525	11.832	11.105	9.321	1	1.11891	1.08767	1.11665	1.04804	0.879672
ENSG00000044115(CTNNA1)	239.121	267.553	247.198	238.98	258.271	245.313	1	1.1189	1.03378	0.99941	1.08008	1.02589
ENSG00000002919(SNX11)	18.05	20.196	15.972	19.421	17.634	17.36	1	1.11889	0.884875	1.07596	0.976953	0.961773
ENSG00000188636(RTL6)	50.853	56.899	58.501	61.788	47.983	46.297	1	1.11889	1.15039	1.21503	0.943563	0.910408
ENSG00000239419(RN7SL535P)	16.121	18.034	11.722	12.579	17.058	15.451	1	1.11867	0.727126	0.780287	1.05812	0.958439
ENSG00000232499(AL391058.1)	23.187	25.938	27.986	27.913	26.835	22.362	1	1.11864	1.20697	1.20382	1.15733	0.96442
ENSG00000121152(NCAPH)	81.578	91.252	86.106	91.515	91.458	87.375	1	1.11859	1.05551	1.12181	1.12111	1.07106
ENSG00000162813(BPNT1)	66.036	73.858	65.871	53.821	79.427	72.264	1	1.11845	0.997501	0.815025	1.20278	1.09431
ENSG00000068120(COASY)	157.357	175.989	203.558	178.133	169.765	170.038	1	1.11841	1.29361	1.13203	1.07885	1.08059
ENSG00000204394(VARS)	177.251	198.234	199.443	202.692	164.899	165.249	1	1.11838	1.1252	1.14353	0.930314	0.932288
ENSG00000075426(FOSL2)	49.285	55.114	60.405	50.61	56.087	58.57	1	1.11827	1.22563	1.02688	1.13801	1.18839
ENSG00000170802(FOXN2)	19.223	21.496	21.365	19.214	22.397	22.217	1	1.11824	1.11143	0.999532	1.16511	1.15575
ENSG00000139350(NEDD1)	15.054	16.831	14.538	18.194	17.359	16.012	1	1.11804	0.965723	1.20858	1.15312	1.06364
ENSG00000143870(PDIA6)	371.321	414.904	390.875	404.485	383.297	371.435	1	1.11737	1.05266	1.08931	1.03225	1.00031
ENSG00000198252(STYX)	18.75	20.949	16.554	19.66	20.35	18.949	1	1.11728	0.88288	1.04853	1.08533	1.01061
ENSG00000027001(MIPEP)	21.737	24.286	21.844	22.533	18.294	20.471	1	1.11727	1.00492	1.03662	0.841606	0.941758
ENSG00000120800(UTP20)	24.526	27.387	25.112	30.174	23.014	21.187	1	1.11665	1.02389	1.23029	0.938351	0.863859
ENSG00000125734(GPR108)	80.08	89.419	90.764	78.964	81.227	85.05	1	1.11662	1.13342	0.986064	1.01432	1.06206
ENSG00000106638(TBL2)	27.069	30.222	31.311	28.736	26.477	25.596	1	1.11648	1.15671	1.06158	0.97813	0.945584
ENSG00000108219(TSPAN14)	18.769	20.953	19.678	21.369	20.121	19.535	1	1.11636	1.04843	1.13853	1.07203	1.04081
ENSG00000152818(UTRN)	25.212	28.145	28.13	21.634	32.154	36.64	1	1.11633	1.11574	0.858083	1.27535	1.45328
ENSG00000235912(AL031729.1)	33.8	37.732	27.107	36.013	36.16	28.286	1	1.11633	0.801982	1.06547	1.06982	0.836864
ENSG00000129103(SUMF2)	115.287	128.678	117.474	131.557	110.387	105.387	1	1.11615	1.01897	1.14113	0.957497	0.914127
ENSG00000137818(RPLP1)	1151.13	1284.81	1268.95	1243.14	1205.92	1119.86	1	1.11613	1.10235	1.07993	1.0476	0.972835
ENSG00000137269(LRRC1)	21.672	24.176	20.193	22.411	23.554	21.159	1	1.11554	0.931755	1.0341	1.08684	0.976329
ENSG00000120868(APAF1)	13.01	14.513	15.949	12.981	14.426	15.199	1	1.11553	1.2259	0.997771	1.10884	1.16826
ENSG00000177508(IRX3)	14.032	15.653	17.879	17.175	13.334	13.158	1	1.11552	1.27416	1.22399	0.950257	0.937714
ENSG00000166295(ANAPC16)	62.771	70.016	70.452	65.359	68.385	70.667	1	1.11542	1.12237	1.04123	1.08944	1.12579
ENSG00000140264(SERF2)	73.705	82.206	86.989	82.603	80.43	79.621	1	1.11534	1.18023	1.12072	1.09124	1.08027
ENSG00000112096(SOD2)	16.804	18.738	17.082	17.275	17.039	17.071	1	1.11509	1.01654	1.02803	1.01398	1.01589
ENSG00000226054(MEMO1P1)	18.485	20.61	26.96	19.966	27.897	25.43	1	1.11496	1.45848	1.08012	1.50917	1.37571
ENSG00000148926(ADM)	30.197	33.668	33.19	30.137	43.54	38.386	1	1.11495	1.09912	0.998013	1.44187	1.27119
ENSG00000119333(WDR34)	204.287	227.766	177.413	186.761	213.234	190.891	1	1.11493	0.86845	0.914209	1.0438	0.934426
ENSG00000087884(AAMDC)	14.441	16.092	16.518	13.596	18.191	17.212	1	1.11433	1.14383	0.941486	1.25968	1.19188
ENSG00000164904(ALDH7A1)	16.166	18.014	18.594	17.108	17.395	16.758	1	1.11431	1.15019	1.05827	1.07602	1.03662
ENSG00000104312(RIPK2)	27.005	30.092	33.839	26.279	28.956	31.684	1	1.11431	1.25306	0.973116	1.07225	1.17326
ENSG00000188643(S100A16)	175.051	195.018	194.9	187.929	194.616	199.3	1	1.11406	1.11339	1.07357	1.11177	1.13853
ENSG00000183955(KMT5A)	28.554	31.809	31.484	27.259	31.978	30.775	1	1.11399	1.10261	0.954647	1.11991	1.07778
ENSG00000171848(RRM2)	55.437	61.746	49.05	60.553	59.968	45.027	1	1.1138	0.884788	1.09228	1.08173	0.812219
ENSG00000127399(LRRC61)	25.473	28.37	34.252	30.598	24.981	26.808	1	1.11373	1.34464	1.20119	0.980685	1.05241
ENSG00000179889(PDXDC1)	52.049	57.964	59.659	55.394	52.317	51.837	1	1.11364	1.14621	1.06427	1.00515	0.995927
ENSG00000278845(MRPL45)	136.466	151.958	146.01	143.605	150.293	140.239	1	1.11352	1.06994	1.05231	1.10132	1.02765
ENSG00000116791(CRYZ)	47.613	53.017	57.035	58.028	49.867	52.69	1	1.1135	1.19789	1.21874	1.04734	1.10663
ENSG00000162616(DNAJB4)	46.621	51.908	54.48	52.022	47.132	49.34	1	1.1134	1.16857	1.11585	1.01096	1.05832
ENSG00000067704(IARS2)	214.2	238.48	258.245	247.492	205.107	204.722	1	1.11335	1.20563	1.15542	0.957549	0.955752
ENSG00000230453(ANKRD18B)	14.209	15.819	15.017	14.197	14.009	15.105	1	1.11331	1.05687	0.999155	0.985924	1.06306
ENSG00000083457(ITGAE)	11.268	12.544	12.379	10.813	12.278	12.345	1	1.11324	1.0986	0.95962	1.08963	1.09558
ENSG00000186130(ZBTB6)	16.642	18.526	22.393	18.308	17.946	20.85	1	1.11321	1.34557	1.10011	1.07836	1.25285
ENSG00000112531(QKI)	16.727	18.617	18.869	19.263	18.397	18.096	1	1.11299	1.12806	1.15161	1.09984	1.08184
ENSG00000214110(LDHAP4)	21.803	24.261	24.858	26.293	24.664	21.338	1	1.11274	1.14012	1.20593	1.13122	0.978673
ENSG00000260563(AC132872.1)	12.618	14.039	15.679	10.682	17.297	19.016	1	1.11262	1.24259	0.846568	1.37082	1.50705
ENSG00000158691(ZSCAN12)	12.505	13.913	12.66	12.519	13.611	12.276	1	1.11259	1.0124	1.00112	1.08844	0.981687
ENSG00000151422(FER)	12.801	14.242	13.049	12.554	15.983	16.283	1	1.11257	1.01937	0.980705	1.24857	1.27201
ENSG00000174343(CHRNA9)	46.453	51.634	57.061	53.279	47.566	53.641	1	1.11153	1.22836	1.14694	1.02396	1.15474
ENSG00000064601(CTSA)	78.031	86.729	87.156	83.138	78.329	89.253	1	1.11147	1.11694	1.06545	1.00382	1.14381
ENSG00000186815(TPCN1)	21.344	23.722	23.355	20.334	25.744	25.873	1	1.11141	1.09422	0.95268	1.20615	1.21219
ENSG00000163399(ATP1A1)	379.643	421.912	459.33	393.907	425.256	440.948	1	1.11134	1.2099	1.03757	1.12015	1.16148
ENSG00000185033(SEMA4B)	24.683	27.43	25.827	21.182	28.558	31.559	1	1.11129	1.04635	0.858161	1.15699	1.27857
ENSG00000198805(PNP)	82.363	91.523	75.403	85.843	85.738	75.483	1	1.11121	0.915496	1.04225	1.04098	0.916467
ENSG00000120802(TMPO)	62.773	69.754	65.21	65.674	69.557	63.319	1	1.11121	1.03882	1.04621	1.10807	1.0087
ENSG00000162191(UBXN1)	70.484	78.307	75.916	68.482	59.202	72.815	1	1.11099	1.07707	0.971596	0.839935	1.03307
ENSG00000172301(COPRS)	87.839	97.587	93.283	98.182	100.051	97.21	1	1.11098	1.06198	1.11775	1.13903	1.10668
ENSG00000110958(PTGES3)	264.549	293.907	267.803	283.498	269.714	259.941	1	1.11097	1.0123	1.07163	1.01952	0.982582
ENSG00000109814(UGDH)	36.146	40.156	46.962	34.451	39.438	42.717	1	1.11094	1.29923	0.953107	1.09108	1.18179
ENSG00000148248(SURF4)	285.7	317.394	308.956	299.44	294.699	282.856	1	1.11093	1.0814	1.04809	1.0315	0.990046
ENSG00000183726(TMEM50A)	46.907	52.106	52.146	51.889	56.545	51.72	1	1.11084	1.11169	1.10621	1.20547	1.10261
ENSG00000122873(CISD1)	63.736	70.8	66.733	63.981	71.246	72.236	1	1.11083	1.04702	1.00384	1.11783	1.13336
ENSG00000112640(PPP2R5D)	96.07	106.714	112.497	102.451	106.129	109.886	1	1.11079	1.17099	1.06642	1.1047	1.14381
ENSG00000135185(TMEM243)	26.026	28.909	31.079	25.475	27.303	28.095	1	1.11077	1.19415	0.978829	1.04907	1.0795
ENSG00000065150(IPO5)	146.189	162.378	171.581	178.379	144.688	138.946	1	1.11074	1.17369	1.22019	0.989732	0.950455
ENSG00000204991(SPIRE2)	18.166	20.176	15.554	16.251	16.402	17.455	1	1.11065	0.856215	0.894583	0.902896	0.960861
ENSG00000135045(C9orf40)	24.936	27.692	26.69	24.305	28.615	25.98	1	1.11052	1.07034	0.974695	1.14754	1.04187
ENSG00000143977(SNRPG)	170.35	189.16	161.015	169.988	177.041	151.68	1	1.11042	0.945201	0.997875	1.03928	0.890402
ENSG00000196396(PTPN1)	69.765	77.466	70.363	70.243	74.58	69.816	1	1.11038	1.00857	1.00685	1.06902	1.00073
ENSG00000011260(UTP18)	91.684	101.804	100.481	95.718	93.015	88.085	1	1.11038	1.09595	1.044	1.01452	0.960746
ENSG00000129460(NGDN)	17.635	19.581	20.576	17.029	16.952	19.746	1	1.11035	1.16677	0.965637	0.96127	1.11971
ENSG00000261236(BOP1)	134.371	149.193	154.622	174.816	96.304	98.806	1	1.11031	1.15071	1.301	0.716702	0.735322
ENSG00000159399(HK2)	67.989	75.485	92.291	80.667	77.047	74.336	1	1.11025	1.35744	1.18647	1.13323	1.09335
ENSG00000104147(OIP5)	45.711	50.747	53.617	40.021	51.32	48.681	1	1.11017	1.17296	0.875522	1.12271	1.06497
ENSG00000117479(SLC19A2)	25.591	28.405	20.514	22.648	30.859	27.789	1	1.10996	0.80161	0.884999	1.20585	1.08589
ENSG00000228873(AC012307.1)	17.44	19.355	8.806	30.599	18.422	23.941	1	1.10981	0.504931	1.75453	1.05631	1.37276
ENSG00000236375(POU5F1P5)	13.054	14.487	10.019	6.467	9.592	9.123	1	1.10977	0.767504	0.495404	0.734794	0.698866
ENSG00000272034(SNORD14A)	18.878	20.95	28.596	7.793	27.743	10.994	1	1.10976	1.51478	0.412809	1.46959	0.582371
ENSG00000137807(KIF23)	49.199	54.591	54.081	55.271	56.604	49.901	1	1.1096	1.09923	1.12342	1.15051	1.01427
ENSG00000089220(PEBP1)	464.101	514.961	517.718	467.945	442.963	449.158	1	1.10959	1.11553	1.00828	0.954454	0.967802
ENSG00000143776(CDC42BPA)	22.557	25.026	28.698	21.104	27.382	29.113	1	1.10946	1.27224	0.935585	1.2139	1.29064
ENSG00000176845(METRNL)	24.422	27.08	28.87	31.192	20.67	23.403	1	1.10884	1.18213	1.27721	0.846368	0.958275
ENSG00000137207(YIPF3)	78.337	86.862	96.259	90.942	84.916	88.852	1	1.10882	1.22878	1.16091	1.08398	1.13423
ENSG00000160785(SLC25A44)	22.351	24.782	23.431	21.758	24.21	24.124	1	1.10876	1.04832	0.973469	1.08317	1.07933
ENSG00000110906(KCTD10)	15.827	17.548	15.845	15.546	15.915	15.415	1	1.10874	1.00114	0.982246	1.00556	0.973969
ENSG00000162545(CAMK2N1)	19.927	22.09	27.93	20.408	32.584	31.809	1	1.10855	1.40162	1.02414	1.63517	1.59628
ENSG00000113594(LIFR)	61.088	67.716	53.855	60.09	66.074	59.149	1	1.1085	0.881597	0.983663	1.08162	0.968259
ENSG00000103353(UBFD1)	43.007	47.667	50.662	43.568	47.544	47.16	1	1.10835	1.17799	1.01304	1.10549	1.09657
ENSG00000164111(ANXA5)	241.076	267.182	260.395	243.331	268.149	272.982	1	1.10829	1.08014	1.00935	1.1123	1.13235
ENSG00000143622(RIT1)	12.907	14.302	14.52	13.029	13.931	13.348	1	1.10808	1.12497	1.00945	1.07934	1.03417
ENSG00000265660(MIR4664)	172.055	190.647	210.134	179.794	113.342	104.675	1	1.10806	1.22132	1.04498	0.658754	0.608381
ENSG00000100711(ZFYVE21)	12.695	14.066	11.248	11.496	12.902	12.282	1	1.108	0.886018	0.905553	1.01631	0.967468
ENSG00000104231(ZFAND1)	25.275	28.004	30.259	29.83	27.035	28.32	1	1.10797	1.19719	1.18022	1.06963	1.12047
ENSG00000095564(BTAF1)	53.219	58.964	59.627	61.196	57.376	56.192	1	1.10795	1.12041	1.14989	1.07811	1.05586
ENSG00000007202(KIAA0100)	193.891	214.78	227.415	234.086	192.799	186.811	1	1.10774	1.1729	1.20731	0.994368	0.963485
ENSG00000223573(TINCR)	33.227	36.804	58.676	42.313	34.629	46.887	1	1.10765	1.76591	1.27345	1.04219	1.41111
ENSG00000139842(CUL4A)	98.869	109.509	101.656	113.241	99.037	95.68	1	1.10762	1.02819	1.14536	1.0017	0.967745
ENSG00000105700(KXD1)	49.436	54.755	56.07	55.707	52.609	48.104	1	1.10759	1.13419	1.12685	1.06418	0.973056
ENSG00000143158(MPC2)	66.043	73.136	69.271	59.122	62.324	74.149	1	1.1074	1.04888	0.895205	0.943688	1.12274
ENSG00000160957(RECQL4)	56.37	62.424	64.012	68.767	50.324	51.757	1	1.1074	1.13557	1.21992	0.892744	0.918166
ENSG00000241627(UBQLN4P1)	20.56	22.759	23.311	22.248	22.779	19.918	1	1.10696	1.1338	1.0821	1.10793	0.968774
ENSG00000184992(BRI3BP)	40.914	45.281	51.799	54.405	39.352	41.707	1	1.10674	1.26605	1.32974	0.961822	1.01938
ENSG00000206560(ANKRD28)	37.511	41.507	41.878	40.912	38.832	37.023	1	1.10653	1.11642	1.09067	1.03522	0.98699
ENSG00000117054(ACADM)	82.168	90.919	99.926	102.568	76.14	85.49	1	1.1065	1.21612	1.24827	0.926638	1.04043
ENSG00000057252(SOAT1)	56.458	62.46	51.908	56.669	60.278	54.822	1	1.10631	0.919409	1.00374	1.06766	0.971023
ENSG00000130348(QRSL1)	22.787	25.207	22.779	24.028	23.641	23.458	1	1.1062	0.999649	1.05446	1.03748	1.02945
ENSG00000144635(DYNC1LI1)	25.773	28.51	28.744	27.699	27.43	27.643	1	1.1062	1.11528	1.07473	1.06429	1.07256
ENSG00000122376(SHLD2)	52.375	57.931	62.408	61.523	54.27	60.645	1	1.10608	1.19156	1.17466	1.03618	1.1579
ENSG00000078747(ITCH)	33.082	36.59	36.94	35.864	39.447	37.618	1	1.10604	1.11662	1.08409	1.1924	1.13711
ENSG00000102218(RP2)	20.578	22.759	22.854	18.974	24.811	24.991	1	1.10599	1.1106	0.922053	1.20571	1.21445
ENSG00000127603(MACF1)	33.781	37.358	35.413	34.364	37.922	35.756	1	1.10589	1.04831	1.01726	1.12258	1.05846
ENSG00000177045(SIX5)	32.045	35.438	31.32	22.337	32.836	38.704	1	1.10588	0.977376	0.697051	1.02468	1.2078
ENSG00000101846(STS)	20.782	22.979	23.464	23.844	25.189	25.007	1	1.10572	1.12905	1.14734	1.21206	1.2033
ENSG00000178999(AURKB)	77.422	85.583	81.593	82.596	93.787	88.393	1	1.10541	1.05387	1.06683	1.21137	1.1417
ENSG00000198863(RUNDC1)	33.865	37.432	40.517	31.904	35.658	35.122	1	1.10533	1.19643	0.942094	1.05295	1.03712
ENSG00000135506(OS9)	68.609	75.831	69.843	62.803	77.597	75.732	1	1.10526	1.01799	0.915376	1.131	1.10382
ENSG00000080345(RIF1)	31.648	34.979	28.583	31.163	32.19	32.092	1	1.10525	0.903153	0.984675	1.01713	1.01403
ENSG00000112130(RNF8)	19.624	21.689	19.208	19.658	18.287	19.455	1	1.10523	0.978801	1.00173	0.931869	0.991388
ENSG00000136770(DNAJC1)	37.244	41.163	41.342	33.673	38.422	37.945	1	1.10523	1.11003	0.904119	1.03163	1.01882
ENSG00000178982(EIF3K)	185.757	205.296	209.692	211.641	171.719	182.099	1	1.10519	1.12885	1.13934	0.924428	0.980308
ENSG00000156411(ATP5MPL)	46.726	51.639	48.311	48.335	51.934	48.212	1	1.10514	1.03392	1.03443	1.11146	1.0318
ENSG00000156171(DRAM2)	43.43	47.996	47.6	44.522	52.747	52.559	1	1.10513	1.09602	1.02514	1.21453	1.2102
ENSG00000064726(BTBD1)	56.36	62.284	66.83	65.662	58.4	58.313	1	1.10511	1.18577	1.16505	1.0362	1.03465
ENSG00000183520(UTP11)	33.946	37.51	36.695	38.916	34.075	34.326	1	1.10499	1.08098	1.14641	1.0038	1.01119
ENSG00000141499(WRAP53)	20.487	22.636	26.089	22.864	22.55	21.521	1	1.1049	1.27344	1.11602	1.1007	1.05047
ENSG00000127870(RNF6)	29.947	33.088	34.126	28.699	33.088	36.248	1	1.10489	1.13955	0.958326	1.10489	1.21041
ENSG00000047056(WDR37)	21.569	23.831	19.459	18.793	25.01	22.986	1	1.10487	0.902174	0.871297	1.15953	1.0657
ENSG00000176697(BDNF)	11.393	12.587	13.202	10.697	13.006	12.15	1	1.1048	1.15878	0.93891	1.14158	1.06644
ENSG00000171467(ZNF318)	21.465	23.714	26.152	23.314	22.482	24.79	1	1.10478	1.21836	1.08614	1.04738	1.1549
ENSG00000159267(HLCS)	14.396	15.901	15.459	14.024	15.941	17.392	1	1.10454	1.07384	0.974159	1.10732	1.20811
ENSG00000278053(DDX52)	26.653	29.438	29.059	28.825	27.158	28.192	1	1.10449	1.09027	1.08149	1.01895	1.05774
ENSG00000105993(DNAJB6)	17.341	19.152	20.3	17.658	19.549	18.928	1	1.10443	1.17064	1.01828	1.12733	1.09152
ENSG00000165996(HACD1)	16.875	18.635	16.912	16.41	17.591	18.194	1	1.1043	1.00219	0.972444	1.04243	1.07816
ENSG00000134440(NARS)	152.082	167.941	179.252	165.113	146.599	154.49	1	1.10428	1.17865	1.08568	0.963947	1.01583
ENSG00000093183(SEC22C)	27.746	30.633	29.172	28.141	29.841	30.234	1	1.10405	1.05139	1.01424	1.07551	1.08967
ENSG00000244256(RN7SL130P)	11.89	13.127	10.238	9.882	12.934	13.589	1	1.10404	0.86106	0.831119	1.0878	1.14289
ENSG00000184007(PTP4A2)	169.454	187.072	181.409	176.954	180.475	187.463	1	1.10397	1.07055	1.04426	1.06504	1.10628
ENSG00000010704(HFE)	23.678	26.136	24.639	22.838	25.302	26.821	1	1.10381	1.04059	0.964524	1.06859	1.13274
ENSG00000110274(CEP164)	10.847	11.973	11.352	11.615	10.753	11.48	1	1.10381	1.04656	1.0708	0.991334	1.05836
ENSG00000224578(HNRNPA1P48)	325.893	359.692	387.089	287.048	345.841	366.143	1	1.10371	1.18778	0.880804	1.06121	1.12351
ENSG00000145919(BOD1)	61.291	67.643	69.806	66.245	68.808	68.061	1	1.10364	1.13893	1.08083	1.12264	1.11046
ENSG00000100897(DCAF11)	25.79	28.462	28.222	23.677	28.7	29.349	1	1.10361	1.0943	0.918069	1.11283	1.138
ENSG00000198925(ATG9A)	44.324	48.913	53.727	50.029	43.823	43.869	1	1.10353	1.21214	1.12871	0.988697	0.989735
ENSG00000174231(PRPF8)	242.764	267.896	285.272	264.767	249.323	252.802	1	1.10352	1.1751	1.09064	1.02702	1.04135
ENSG00000125166(GOT2)	224.324	247.547	256.492	250.174	213.682	214.268	1	1.10352	1.1434	1.11524	0.95256	0.955172
ENSG00000095319(NUP188)	107.483	118.594	120.603	117.522	118.21	109.062	1	1.10337	1.12207	1.0934	1.0998	1.01469
ENSG00000233426(EIF3FP3)	114.243	126.045	131.15	126.851	125.098	111.6	1	1.10331	1.14799	1.11036	1.09502	0.976865
ENSG00000074695(LMAN1)	110.739	122.158	129.08	126.128	111.924	113.142	1	1.10312	1.16562	1.13897	1.0107	1.0217
ENSG00000145868(FBXO38)	17.245	19.017	17.901	17.502	20.171	18.91	1	1.10275	1.03804	1.0149	1.16967	1.09655
ENSG00000113318(MSH3)	24.158	26.64	27.999	24.096	28.18	27.923	1	1.10274	1.15899	0.997434	1.16649	1.15585
ENSG00000072840(EVC)	11.055	12.189	13.785	12.278	10.618	11.497	1	1.10258	1.24695	1.11063	0.96047	1.03998
ENSG00000143228(NUF2)	25.718	28.353	30.754	28.688	26.564	33.413	1	1.10246	1.19582	1.11548	1.0329	1.29921
ENSG00000129083(COPB1)	143.48	158.173	157.05	143.399	155.606	167.127	1	1.1024	1.09458	0.999435	1.08451	1.16481
ENSG00000139505(MTMR6)	17.836	19.662	22.485	18.285	16.71	18.375	1	1.10238	1.26065	1.02517	0.936869	1.03022
ENSG00000092036(HAUS4)	18.869	20.799	20.361	17.178	20.757	21.784	1	1.10228	1.07907	0.910382	1.10006	1.15449
ENSG00000101391(CDK5RAP1)	22.193	24.462	23.855	23.409	22.008	23.596	1	1.10224	1.07489	1.05479	0.991664	1.06322
ENSG00000105220(GPI)	263.934	290.897	329.292	300.359	266.262	278.87	1	1.10216	1.24763	1.13801	1.00882	1.05659
ENSG00000130829(DUSP9)	31.904	35.163	38.371	30.848	34.73	31.148	1	1.10215	1.2027	0.966901	1.08858	0.976304
ENSG00000131791(PRKAB2)	18.283	20.147	18.778	18.736	16.212	17.721	1	1.10195	1.02707	1.02478	0.886725	0.969261
ENSG00000129625(REEP5)	90.473	99.695	98.43	93.762	98.963	106.296	1	1.10193	1.08795	1.03635	1.09384	1.17489
ENSG00000125148(MT2A)	318.857	351.354	324.528	202.684	385.667	367.59	1	1.10192	1.01779	0.635658	1.20953	1.15284
ENSG00000155508(CNOT8)	53.279	58.698	60.211	52.467	54.403	58.732	1	1.10171	1.13011	0.984759	1.0211	1.10235
ENSG00000115687(PASK)	11.289	12.435	9.643	10.237	10.794	10.272	1	1.10151	0.854194	0.906812	0.956152	0.909912
ENSG00000143971(ETAA1)	11.942	13.152	13.545	13.131	12.151	14.12	1	1.10132	1.13423	1.09956	1.0175	1.18238
ENSG00000274904(AC093512.1)	14.315	15.765	15.68	16.707	12.441	12.093	1	1.10129	1.09535	1.1671	0.869088	0.844778
ENSG00000165195(PIGA)	15.008	16.528	18.141	17.839	17.374	19.513	1	1.10128	1.20876	1.18863	1.15765	1.30017
ENSG00000115486(GGCX)	26.392	29.064	29.842	32.369	24.159	26.014	1	1.10124	1.13072	1.22647	0.915391	0.985677
ENSG00000171223(JUNB)	115.573	127.272	118.673	114.366	91.466	105.699	1	1.10123	1.02682	0.989556	0.791413	0.914565
ENSG00000213860(RPL21P75)	350.922	386.425	225.922	439.021	278.663	74.863	1	1.10117	0.643795	1.25105	0.794088	0.213332
ENSG00000104998(IL27RA)	72.431	79.747	79.596	70.153	84.968	82.993	1	1.10101	1.09892	0.968549	1.17309	1.14582
ENSG00000104812(GYS1)	138.862	152.886	143.901	152.202	124.79	132.89	1	1.10099	1.03629	1.09607	0.898662	0.956993
ENSG00000205571(SMN2)	14.263	15.703	14.116	12.424	15.407	16.661	1	1.10096	0.989694	0.871065	1.08021	1.16813
ENSG00000269926(DDIT4-AS1)	66.253	72.927	83.362	66.356	56.447	72.557	1	1.10074	1.25824	1.00155	0.851992	1.09515
ENSG00000162368(CMPK1)	135.309	148.937	148.345	148.009	138.579	137.716	1	1.10072	1.09634	1.09386	1.02417	1.01779
ENSG00000128185(DGCR6L)	60.041	66.082	73.512	69.751	66.589	56.97	1	1.10061	1.22436	1.16172	1.10906	0.948852
ENSG00000101577(LPIN2)	28.659	31.541	34.39	26.516	33.809	36.676	1	1.10056	1.19997	0.925224	1.1797	1.27974
ENSG00000203865(ATP1A1-AS1)	13.745	15.125	16.939	13.705	13.802	12.908	1	1.1004	1.23238	0.99709	1.00415	0.939105
ENSG00000145555(MYO10)	76.429	84.08	75.864	77.011	84.144	74.854	1	1.10011	0.992608	1.00761	1.10094	0.979393
ENSG00000086598(TMED2)	144.027	158.441	164.423	168.687	148.026	151.28	1	1.10008	1.14161	1.17122	1.02777	1.05036
ENSG00000101003(GINS1)	27.777	30.556	28.402	30.857	30.061	28.914	1	1.10005	1.0225	1.11088	1.08223	1.04093
ENSG00000175073(VCPIP1)	25.381	27.92	28.6	23.147	27.06	29.225	1	1.10004	1.12683	0.911981	1.06615	1.15145
ENSG00000198887(SMC5)	36.351	39.985	45.298	38.761	41.89	46.126	1	1.09997	1.24613	1.0663	1.15238	1.26891
ENSG00000151332(MBIP)	13.044	14.348	12.606	11.605	12.831	13.682	1	1.09997	0.966421	0.889681	0.983671	1.04891
ENSG00000214078(CPNE1)	41.793	45.971	47.217	43.145	42.115	45.554	1	1.09997	1.12978	1.03235	1.0077	1.08999
ENSG00000085491(SLC25A24)	30.248	33.27	31.434	29.44	34.965	35.852	1	1.09991	1.03921	0.973287	1.15594	1.18527
ENSG00000104765(BNIP3L)	48.793	53.648	52.887	46.352	58.617	55.516	1	1.0995	1.08391	0.949972	1.20134	1.13779
ENSG00000146701(MDH2)	227.569	250.181	251.29	250.095	225.655	211.379	1	1.09936	1.10424	1.09899	0.991589	0.928857
ENSG00000128595(CALU)	231.766	254.77	253.207	252.092	248.318	241.016	1	1.09926	1.09251	1.0877	1.07142	1.03991
ENSG00000173163(COMMD1)	15.082	16.578	19.727	17.567	18.932	16.491	1	1.09919	1.30798	1.16477	1.25527	1.09342
ENSG00000165934(CPSF2)	23.377	25.691	24.577	24.766	22.853	23.759	1	1.09899	1.05133	1.05942	0.977585	1.01634
ENSG00000180921(FAM83H)	91.622	100.685	98.708	96.896	76.02	82.103	1	1.09892	1.07734	1.05756	0.829713	0.896106
ENSG00000100811(YY1)	62.953	69.175	74.605	65.612	71.241	71.264	1	1.09884	1.18509	1.04224	1.13165	1.13202
ENSG00000119689(DLST)	68.714	75.505	72.863	79.336	64.607	64.048	1	1.09883	1.06038	1.15458	0.940231	0.932095
ENSG00000225721(AL592166.1)	82.337	90.464	87.762	82.739	90.961	77.532	1	1.0987	1.06589	1.00488	1.10474	0.941642
ENSG00000256393(RPL41P5)	48.942	53.772	88.965	61.372	56.642	58.634	1	1.09869	1.81776	1.25397	1.15733	1.19803
ENSG00000176463(SLCO3A1)	24.924	27.38	28.408	28.112	25.169	25.842	1	1.09854	1.13978	1.12791	1.00983	1.03683
ENSG00000107581(EIF3A)	320.837	352.432	342.812	338.465	333.311	320.501	1	1.09848	1.06849	1.05494	1.03888	0.998953
ENSG00000099785(MARCH2)	14.729	16.174	17.849	18.482	12.959	17.607	1	1.09811	1.21183	1.2548	0.879829	1.1954
ENSG00000198189(HSD17B11)	39.429	43.297	49.159	50.022	41.537	48.599	1	1.0981	1.24677	1.26866	1.05346	1.23257
ENSG00000139675(HNRNPA1L2)	22.398	24.595	22.887	27.654	29.672	24.584	1	1.09809	1.02183	1.23466	1.32476	1.0976
ENSG00000100528(CNIH1)	44.399	48.754	51.393	49.65	48.085	48.582	1	1.09809	1.15753	1.11827	1.08302	1.09421
ENSG00000168214(RBPJ)	23.248	25.528	25.048	23.913	26.739	24.822	1	1.09807	1.07743	1.0286	1.15016	1.0677
ENSG00000197930(ERO1A)	38.438	42.206	46.267	44.089	39.761	40.426	1	1.09803	1.20368	1.14702	1.03442	1.05172
ENSG00000175606(TMEM70)	24.515	26.916	28.681	24.317	25.081	23.772	1	1.09794	1.16994	0.991923	1.02309	0.969692
ENSG00000107758(PPP3CB)	23.831	26.161	29.867	30.42	23.913	24.185	1	1.09777	1.25328	1.27649	1.00344	1.01485
ENSG00000234009(RPL5P34)	71.551	78.527	85.281	88.748	89.963	74.588	1	1.0975	1.19189	1.24035	1.25733	1.04245
ENSG00000117461(PIK3R3)	19.809	21.74	20.532	15.624	21.912	23.512	1	1.09748	1.0365	0.788732	1.10616	1.18694
ENSG00000111832(RWDD1)	21.287	23.359	24.75	24.064	22.164	21.744	1	1.09734	1.16268	1.13046	1.0412	1.02147
ENSG00000135956(TMEM127)	34.655	38.028	36.538	32.803	38.512	39.844	1	1.09733	1.05434	0.946559	1.1113	1.14973
ENSG00000127337(YEATS4)	30.513	33.48	36.134	30.929	34.062	29.101	1	1.09724	1.18422	1.01363	1.11631	0.953725
ENSG00000143384(MCL1)	150.044	164.608	157.726	144.482	164.504	151.423	1	1.09706	1.0512	0.962931	1.09637	1.00919
ENSG00000186222(BLOC1S4)	25.261	27.707	20.492	24.561	19.711	21.831	1	1.09683	0.811211	0.972289	0.780294	0.864218
ENSG00000236618(PITPNA-AS1)	35.921	39.396	36.489	49.067	41.631	30.061	1	1.09674	1.01581	1.36597	1.15896	0.836864
ENSG00000137563(GGH)	50.432	55.306	52.045	48.204	53.386	50.137	1	1.09664	1.03198	0.955822	1.05857	0.994151
ENSG00000026025(VIM)	646.963	709.437	760.02	689.63	674.016	736.052	1	1.09657	1.17475	1.06595	1.04182	1.1377
ENSG00000107290(SETX)	33.914	37.187	32.953	35.182	37.355	35.813	1	1.09651	0.971664	1.03739	1.10146	1.05599
ENSG00000102078(SLC25A14)	11.038	12.102	10.435	10.665	11.589	13.917	1	1.09639	0.945371	0.966208	1.04992	1.26083
ENSG00000177917(ARL6IP6)	12.254	13.435	11.914	10.323	12.25	13.272	1	1.09638	0.972254	0.842419	0.999674	1.08307
ENSG00000117597(UTP25)	15.452	16.941	16.402	17.275	16.713	16.97	1	1.09636	1.06148	1.11798	1.08161	1.09824
ENSG00000122884(P4HA1)	80.41	88.143	95.856	81.512	95.704	93.895	1	1.09617	1.19209	1.0137	1.1902	1.1677
ENSG00000158201(ABHD3)	40.527	44.409	35.881	34.517	45.212	42.556	1	1.09579	0.88536	0.851704	1.1156	1.05007
ENSG00000147459(DOCK5)	29.935	32.802	28.446	31.971	30.322	26.784	1	1.09577	0.950259	1.06801	1.01293	0.894739
ENSG00000130733(YIPF2)	59.657	65.341	64.419	63.3	65.171	64.309	1	1.09528	1.07982	1.06107	1.09243	1.07798
ENSG00000177951(BET1L)	37.454	41.008	41.038	41.941	39.978	38.428	1	1.09489	1.09569	1.1198	1.06739	1.02601
ENSG00000124160(NCOA5)	52.401	57.372	56.409	50.546	59.833	59.121	1	1.09486	1.07649	0.9646	1.14183	1.12824
ENSG00000085978(ATG16L1)	21.054	23.047	21.746	18.97	20.536	19.452	1	1.09466	1.03287	0.901016	0.975397	0.92391
ENSG00000107104(KANK1)	25.422	27.825	25.102	27.455	26.276	24.544	1	1.09452	0.987412	1.07997	1.03359	0.965463
ENSG00000133393(FOPNL)	30.894	33.808	37.439	30.847	34.778	38.734	1	1.09432	1.21185	0.998479	1.12572	1.25377
ENSG00000155876(RRAGA)	92.974	101.742	101.753	105.776	94.833	96.6	1	1.09431	1.09442	1.13769	1.01999	1.039
ENSG00000164237(CMBL)	143.729	157.266	175.57	146.787	164.673	172.288	1	1.09418	1.22153	1.02128	1.14572	1.1987
ENSG00000143028(SYPL2)	29.765	32.568	35.808	31.361	33.166	33.143	1	1.09417	1.20302	1.05362	1.11426	1.11349
ENSG00000204084(INPP5B)	13.893	15.201	16.882	14.712	15.355	17.045	1	1.09415	1.21514	1.05895	1.10523	1.22688
ENSG00000166471(TMEM41B)	40.704	44.536	37.427	35.925	54.345	43.794	1	1.09414	0.919492	0.882591	1.33513	1.07591
ENSG00000102921(N4BP1)	17.872	19.554	18.656	18.23	20.431	21.951	1	1.09411	1.04387	1.02003	1.14318	1.22823
ENSG00000138029(HADHB)	94.455	103.341	95.01	88.938	100.388	97.44	1	1.09408	1.00588	0.941591	1.06281	1.0316
ENSG00000082641(NFE2L1)	125.599	137.397	128.154	120.288	138.828	140.615	1	1.09393	1.02034	0.957715	1.10533	1.11956
ENSG00000057294(PKP2)	13.09	14.319	12.414	13.77	14.854	12.399	1	1.09389	0.948358	1.05195	1.13476	0.947212
ENSG00000238058(AL355574.1)	12.889	14.099	14.503	12.542	12.177	10.57	1	1.09388	1.12522	0.973078	0.944759	0.820079
ENSG00000185129(PURA)	20.098	21.983	23.876	20.4	21.444	22.966	1	1.09379	1.18798	1.01503	1.06697	1.1427
ENSG00000184677(ZBTB40)	21.712	23.745	23.348	21.232	24.833	24.535	1	1.09363	1.07535	0.977892	1.14375	1.13002
ENSG00000217094(PPIAP31)	28.535	31.197	37.5	34.027	43.034	33.204	1	1.09329	1.31418	1.19247	1.50811	1.16362
ENSG00000180530(NRIP1)	46.365	50.685	60.148	50.913	52.2	62.302	1	1.09317	1.29727	1.09809	1.12585	1.34373
ENSG00000148358(GPR107)	44.236	48.355	47.76	42.894	47.031	48.104	1	1.09311	1.07966	0.969663	1.06318	1.08744
ENSG00000088179(PTPN4)	13.3	14.536	15.7	14.313	16.833	17.387	1	1.09293	1.18045	1.07617	1.26564	1.30729
ENSG00000164023(SGMS2)	15.4	16.83	15.451	14.119	16.451	17.297	1	1.09286	1.00331	0.916818	1.06825	1.12318
ENSG00000221909(FAM200A)	11.943	13.051	15.069	12.529	11.557	12.835	1	1.09277	1.26174	1.04907	0.96768	1.07469
ENSG00000240857(RDH14)	14.072	15.377	13.664	15.976	14.914	14.409	1	1.09274	0.971006	1.1353	1.05984	1.02395
ENSG00000116016(EPAS1)	57.299	62.609	56.497	53.612	59.749	55.998	1	1.09267	0.986003	0.935653	1.04276	0.977295
ENSG00000112312(GMNN)	72.31	79	72.378	81.273	80.615	76.309	1	1.09252	1.00094	1.12395	1.11485	1.0553
ENSG00000132670(PTPRA)	25.498	27.857	24.534	23.288	30.294	28.559	1	1.09252	0.962193	0.913327	1.18809	1.12005
ENSG00000165102(HGSNAT)	11.163	12.194	12.066	10.567	12.651	14.032	1	1.09236	1.08089	0.946609	1.1333	1.25701
ENSG00000153071(DAB2)	32.278	35.254	29.247	27.271	42.407	33.059	1	1.0922	0.906097	0.844879	1.31381	1.0242
ENSG00000118495(PLAGL1)	21.747	23.752	24.394	23.977	22.079	21.815	1	1.0922	1.12172	1.10254	1.01527	1.00313
ENSG00000198363(ASPH)	58.28	63.65	69.905	71.699	57.639	63.444	1	1.09214	1.19947	1.23025	0.989001	1.08861
ENSG00000162298(SYVN1)	30.18	32.954	34.722	31.743	37.151	35.262	1	1.09192	1.1505	1.05179	1.23098	1.16839
ENSG00000140854(KATNB1)	46.44	50.704	53.432	46.11	45.299	46.914	1	1.09182	1.15056	0.992894	0.975431	1.01021
ENSG00000126247(CAPNS1)	234.064	255.548	255.984	227.203	256.601	261.803	1	1.09179	1.09365	0.970688	1.09629	1.11851
ENSG00000111775(COX6A1)	93.164	101.707	95.648	96.827	103.549	100.172	1	1.0917	1.02666	1.03932	1.11147	1.07522
ENSG00000168917(SLC35G2)	10.552	11.518	12.059	11.208	11.226	10.935	1	1.09155	1.14282	1.06217	1.06387	1.0363
ENSG00000117650(NEK2)	69.195	75.52	85.928	72.236	83.509	90.786	1	1.09141	1.24182	1.04395	1.20686	1.31203
ENSG00000172732(MUS81)	19.938	21.759	23.19	20.851	23.167	22.837	1	1.09133	1.16311	1.04579	1.16195	1.1454
ENSG00000240849(TMEM189)	20.024	21.851	20.802	20.343	21.984	20.706	1	1.09124	1.03885	1.01593	1.09788	1.03406
ENSG00000047849(MAP4)	124.132	135.455	121.065	115.386	142.014	127.398	1	1.09122	0.975292	0.929543	1.14406	1.02631
ENSG00000225630(MTND2P28)	383.757	418.729	411.605	456.829	417.447	413.842	1	1.09113	1.07257	1.19041	1.08779	1.0784
ENSG00000172766(NAA16)	15.161	16.54	18.155	17.829	16.164	16.37	1	1.09096	1.19748	1.17598	1.06616	1.07974
ENSG00000067177(PHKA1)	12.384	13.51	13.605	12.844	13.617	15.733	1	1.09092	1.09859	1.03714	1.09956	1.27043
ENSG00000172000(ZNF556)	12.282	13.398	15.833	15.885	13.177	13.892	1	1.09086	1.28912	1.29336	1.07287	1.13109
ENSG00000213593(TMX2)	138.353	150.922	157.648	157.957	137.275	135.031	1	1.09085	1.13946	1.1417	0.992208	0.975989
ENSG00000232573(RPL3P4)	1789.15	1951.54	1957.11	1900.81	1822.23	1674.85	1	1.09076	1.09388	1.06241	1.01848	0.936111
ENSG00000173914(RBM4B)	17.741	19.351	13.397	17.012	17.293	15.102	1	1.09075	0.755143	0.958909	0.974748	0.851249
ENSG00000136048(DRAM1)	22.329	24.355	28.72	20.19	27.783	26.396	1	1.09073	1.28622	0.904205	1.24426	1.18214
ENSG00000005302(MSL3)	17.175	18.733	20.044	17.077	17.731	19.699	1	1.09071	1.16705	0.994294	1.03237	1.14696
ENSG00000189339(SLC35E2B)	20.758	22.641	22.297	18.986	25.092	27.563	1	1.09071	1.07414	0.914635	1.20879	1.32783
ENSG00000156642(NPTN)	65.376	71.303	73.704	70.84	71.068	69.298	1	1.09066	1.12739	1.08358	1.08707	1.05999
ENSG00000066279(ASPM)	64.308	70.133	78.176	67.29	72.757	82.875	1	1.09058	1.21565	1.04637	1.13138	1.28872
ENSG00000179526(SHARPIN)	35.116	38.294	40.83	40.645	33.225	33.894	1	1.0905	1.16272	1.15745	0.94615	0.965201
ENSG00000166750(SLFN5)	20.23	22.057	23.441	22.665	23.56	24.516	1	1.09031	1.15872	1.12037	1.16461	1.21186
ENSG00000065809(FAM107B)	72.526	79.067	95.627	75.956	85.987	99.713	1	1.09019	1.31852	1.04729	1.1856	1.37486
ENSG00000232472(EEF1B2P3)	101.63	110.789	117.19	113.753	98.677	103.713	1	1.09012	1.1531	1.11929	0.970944	1.0205
ENSG00000223496(EXOSC6)	22.706	24.751	22.758	20.885	24.68	24.907	1	1.09006	1.00229	0.919801	1.08694	1.09693
ENSG00000149273(RPS3)	712.649	776.787	736.873	734.426	698.247	637.786	1	1.09	1.03399	1.03056	0.979791	0.894951
ENSG00000198912(C1orf174)	12.876	14.033	14.193	13.616	12.406	11.498	1	1.08986	1.10228	1.05747	0.963498	0.892979
ENSG00000124783(SSR1)	74.018	80.667	85.923	90.265	72.826	72.638	1	1.08983	1.16084	1.2195	0.983896	0.981356
ENSG00000143418(CERS2)	125.029	136.253	135.528	137.172	132.85	125.933	1	1.08977	1.08397	1.09712	1.06255	1.00723
ENSG00000130024(PHF10)	36.388	39.652	46.082	45.141	39.234	42.742	1	1.0897	1.26641	1.24055	1.07821	1.17462
ENSG00000198909(MAP3K3)	32.286	35.182	28.009	29.003	35.372	33.513	1	1.0897	0.867528	0.898315	1.09558	1.038
ENSG00000276850(AC245041.2)	16.17	17.62	14.908	15.739	21.043	16.221	1	1.08967	0.921954	0.973346	1.30136	1.00315
ENSG00000109919(MTCH2)	169.526	184.724	175.997	183.784	172.931	167.835	1	1.08965	1.03817	1.08411	1.02009	0.990025
ENSG00000134901(KDELC1)	23.063	25.13	26.605	28.314	27.398	27.836	1	1.08962	1.15358	1.22768	1.18796	1.20695
ENSG00000171940(ZNF217)	28.935	31.523	34.298	26.447	32.957	32.672	1	1.08944	1.18535	0.914014	1.139	1.12915
ENSG00000105677(TMEM147)	136.14	148.314	162.438	153.804	134.35	143.365	1	1.08942	1.19317	1.12975	0.986852	1.05307
ENSG00000153113(CAST)	74.261	80.896	85.835	78.023	85.068	85.181	1	1.08935	1.15586	1.05066	1.14553	1.14705
ENSG00000197355(UAP1L1)	22.726	24.756	24.661	26.68	20.28	21.967	1	1.08933	1.08514	1.17399	0.89237	0.966602
ENSG00000070785(EIF2B3)	33.351	36.33	35.144	37.84	30.762	30.88	1	1.08932	1.05376	1.1346	0.922371	0.925909
ENSG00000014164(ZC3H3)	31.616	34.44	36.64	35.688	25.756	28.883	1	1.08932	1.15891	1.1288	0.814651	0.913556
ENSG00000100815(TRIP11)	15.072	16.414	16.793	16.017	14.224	17.335	1	1.08904	1.11419	1.0627	0.943737	1.15015
ENSG00000026508(CD44)	75.594	82.288	83.689	76.509	82.57	86.276	1	1.08855	1.10709	1.0121	1.09228	1.14131
ENSG00000251562(MALAT1)	2577.06	2805.14	2688.28	2232.35	3103.28	3053.57	1	1.0885	1.04316	0.866239	1.2042	1.1849
ENSG00000166881(NEMP1)	32.771	35.671	34.648	32.21	37.457	38.735	1	1.08849	1.05728	0.982881	1.14299	1.18199
ENSG00000157557(ETS2)	36.098	39.291	46.438	42.636	38.22	40.248	1	1.08845	1.28644	1.18112	1.05878	1.11496
ENSG00000149177(PTPRJ)	59.524	64.784	68.708	69.242	65.773	65.8	1	1.08837	1.15429	1.16326	1.10498	1.10544
ENSG00000029364(SLC39A9)	38.811	42.238	43.565	39.579	40.465	43.021	1	1.0883	1.12249	1.01979	1.04262	1.10847
ENSG00000099849(RASSF7)	24.817	27.006	26.732	26.538	22.921	24.145	1	1.08821	1.07716	1.06935	0.923601	0.972922
ENSG00000118564(FBXL5)	19.117	20.803	19.765	18.649	19.081	20.815	1	1.08819	1.0339	0.975519	0.998117	1.08882
ENSG00000129636(ITFG1)	27.783	30.229	29.249	30.599	30.989	32.668	1	1.08804	1.05277	1.10136	1.11539	1.17583
ENSG00000162104(ADCY9)	45.203	49.18	48.454	41.56	50.834	49.687	1	1.08798	1.07192	0.919408	1.12457	1.0992
ENSG00000006744(ELAC2)	81.012	88.127	92.278	97.185	81.12	78.68	1	1.08783	1.13907	1.19964	1.00133	0.971214
ENSG00000148672(GLUD1)	182.737	198.773	198.132	191.807	196.486	192.836	1	1.08775	1.08425	1.04963	1.07524	1.05527
ENSG00000254986(DPP3)	44.203	48.081	44.712	41.861	47.135	45.496	1	1.08773	1.01152	0.947017	1.06633	1.02925
ENSG00000140988(RPS2)	1708.84	1858.59	1791.19	1883.48	1596.2	1561.47	1	1.08763	1.04819	1.1022	0.934086	0.913761
ENSG00000198793(MTOR)	35.626	38.746	39.867	37.979	37.159	36.17	1	1.08758	1.11904	1.06605	1.04303	1.01527
ENSG00000006652(IFRD1)	46.183	50.226	56.615	43.845	50.314	54.848	1	1.08754	1.22588	0.949375	1.08945	1.18762
ENSG00000100605(ITPK1)	37.398	40.67	39.08	33.823	42.989	44.185	1	1.08749	1.04498	0.904407	1.1495	1.18148
ENSG00000157191(NECAP2)	15.485	16.839	16.602	14.831	19.358	17.74	1	1.08744	1.07213	0.957766	1.25011	1.14562
ENSG00000160813(PPP1R35)	36.341	39.511	36.392	37.192	29.91	31.426	1	1.08723	1.0014	1.02342	0.823037	0.864753
ENSG00000210107(MT-TQ)	299.565	325.688	248.176	278.258	225.727	228.277	1	1.0872	0.828455	0.928874	0.753516	0.762028
ENSG00000100023(PPIL2)	18.293	19.888	22.191	23.072	17.406	17.649	1	1.08719	1.21309	1.26125	0.951512	0.964795
ENSG00000197157(SND1)	237.182	257.843	262.332	259.781	240.641	230.697	1	1.08711	1.10604	1.09528	1.01458	0.972658
ENSG00000085999(RAD54L)	42.37	46.059	41.426	43.331	42.591	39.468	1	1.08707	0.97772	1.02268	1.00522	0.931508
ENSG00000164252(AGGF1)	10.694	11.625	10.922	10.741	10.496	10.215	1	1.08706	1.02132	1.00439	0.981485	0.955209
ENSG00000169032(MAP2K1)	92.669	100.725	104.532	94.049	96.63	97.296	1	1.08693	1.12801	1.01489	1.04274	1.04993
ENSG00000122034(GTF3A)	98.267	106.79	107.523	116.327	101.951	100.821	1	1.08673	1.09419	1.18378	1.03749	1.02599
ENSG00000176058(TPRN)	15.614	16.967	15.768	14.101	18.346	17.591	1	1.08665	1.00986	0.9031	1.17497	1.12662
ENSG00000068438(FTSJ1)	84.737	92.071	94.413	95.069	93.619	89.127	1	1.08655	1.11419	1.12193	1.10482	1.05181
ENSG00000049860(HEXB)	72.552	78.825	78.781	67.077	78.256	80.049	1	1.08646	1.08586	0.924537	1.07862	1.10333
ENSG00000168434(COG7)	20.041	21.773	22.769	22.045	21.436	20.403	1	1.08642	1.13612	1.1	1.06961	1.01806
ENSG00000213753(CENPBD1P1)	19.706	21.409	21.751	19.767	19.783	18.005	1	1.08642	1.10378	1.0031	1.00391	0.913681
ENSG00000166133(RPUSD2)	21.071	22.89	18.942	19.573	22.696	19.118	1	1.08633	0.898961	0.928907	1.07712	0.907313
ENSG00000105974(CAV1)	162.771	176.822	163.963	154.103	195.439	157.837	1	1.08632	1.00732	0.946747	1.2007	0.969687
ENSG00000106266(SNX8)	30.22	32.826	26.685	28.285	31.651	26.267	1	1.08623	0.883024	0.93597	1.04735	0.869193
ENSG00000234741(GAS5)	147.189	159.879	143.239	153.859	143.188	143.669	1	1.08622	0.973164	1.04532	0.972817	0.976085
ENSG00000145740(SLC30A5)	42.999	46.706	47.36	43.65	44.085	46.504	1	1.08621	1.10142	1.01514	1.02526	1.08151
[truncated: 7,409 more rows]

## Sheet: original data for Fig 2A
	TPM value						Relative fold change						log2（Relative fold change）
GeneID	HeLa_FBS	HeLa_Depletion	HeLa_25HC	POST1_KO_FBS	POST1_KO_Depleton	POST1_KO_25HC	HeLa_FBS/HeLa_FBS	HeLa_Depletion/HeLa_FBS	HeLa_25HC/HeLa_FBS	KO_FBS/HeLa_FBS	KO_Depletion/HeLa_FBS	KO_25HC/HeLa_FBS	HeLa_FBS/HeLa_FBS	HeLa_Depletion/HeLa_FBS	HeLa_25HC/HeLa_FBS	KO_FBS/HeLa_FBS	KO_Depletion/HeLa_FBS	KO_25HC/HeLa_FBS
INSIG1	27.402	399.47	47.957	45.223	180.658	37.473	1	14.5781	1.75013	1.65035	6.59288	1.36753	0	3.86573	0.80746	0.722776	2.72091	0.45157
HMGCS1	32.475	391.268	34.239	38.687	112.05	28.754	1	12.0483	1.05432	1.19129	3.45035	0.88542	0	3.59076	0.076311	0.252519	1.78674	-0.175567
MSMO1	21.714	250.438	29.874	35.987	112.777	21.547	1	11.5335	1.37579	1.65732	5.19375	0.992309	0	3.52776	0.460265	0.72885	2.37678	-0.0111385
SQLE	28.509	267.393	50.292	54.075	111.314	26.36	1	9.37925	1.76407	1.89677	3.90452	0.92462	0	3.22947	0.818911	0.923544	1.96515	-0.113067
MVD	39.332	366.016	42.883	49.126	108.75	31.723	1	9.30581	1.09028	1.24901	2.76492	0.806544	0	3.21813	0.124702	0.320783	1.46724	-0.310174
IDI1	46.345	427.058	62.246	61.534	188.657	45.59	1	9.21476	1.3431	1.32774	4.07071	0.983709	0	3.20395	0.425567	0.40897	2.02528	-0.0236963
HMGCR	38.113	256.108	50.635	49.78	113.994	42.359	1	6.7197	1.32855	1.30612	2.99095	1.11141	0	2.7484	0.409852	0.385283	1.5806	0.152385
LDLR	40.039	267.37	71.996	61.725	148.528	50.313	1	6.67774	1.79815	1.54162	3.70958	1.2566	0	2.73936	0.846511	0.624449	1.89126	0.329525
LSS	43.117	281.387	62.198	60.454	131.433	49.543	1	6.52613	1.44254	1.40209	3.04829	1.14904	0	2.70623	0.528611	0.487581	1.608	0.200424
DHCR7	45.699	257.373	64.764	71.515	140.759	45.865	1	5.63192	1.41719	1.56491	3.08013	1.00363	0	2.49363	0.503029	0.646083	1.62299	0.00523104
FDPS	160.173	852.424	188.227	202.046	420.829	151.839	1	5.3219	1.17515	1.26142	2.62734	0.947969	0	2.41194	0.232843	0.335053	1.3936	-0.0770886
HSD17B7	8.11	40.42	7.262	9.499	22.952	6.611	1	4.98397	0.895438	1.17127	2.83009	0.815166	0	2.3173	-0.159335	0.228074	1.50085	-0.294833
FDFT1	69.385	343.985	89.009	92.568	198.314	68.905	1	4.95763	1.28283	1.33412	2.85817	0.993082	0	2.30965	0.359327	0.41589	1.51509	-0.0100151
CYP51A1	10.864	47.609	12.392	15.187	23.246	10.009	1	4.38227	1.14065	1.39792	2.13973	0.9213	0	2.13168	0.189854	0.483282	1.09743	-0.118258
STARD4	11.417	46.488	13.46	16.844	26.233	14.056	1	4.07182	1.17894	1.47534	2.29771	1.23115	0	2.02567	0.237495	0.561051	1.2002	0.300002
ERG28	22.618	87.178	23.917	27.069	48.362	21.278	1	3.85436	1.05743	1.19679	2.13821	0.940755	0	1.94649	0.0805651	0.25917	1.0964	-0.0881088
PCSK9	100.859	377.504	150.043	138.997	220.703	110.584	1	3.74289	1.48765	1.37813	2.18823	1.09642	0	1.90415	0.573036	0.462714	1.12977	0.132803
SC5D	8.882	29.628	8.634	11.021	16.726	7.01	1	3.33574	0.972078	1.24082	1.88313	0.789237	0	1.738	-0.0408555	0.311299	0.913136	-0.34147
EBP	133.587	395.064	143.38	144.472	260.821	134.853	1	2.95735	1.07331	1.08148	1.95244	1.00948	0	1.56431	0.102064	0.11301	0.96528	0.013608
TMEM97	122.614	338.565	106.64	116.815	169.959	110.653	1	2.76123	0.869721	0.952705	1.38613	0.90245	0	1.46531	-0.201375	-0.0698982	0.471063	-0.148081
SREBF2	58.143	157.901	99.195	96.285	86.902	55.735	1	2.71574	1.70605	1.656	1.49463	0.958585	0	1.44134	0.770662	0.727706	0.579784	-0.0610219
NSDHL	73.442	195.136	73.791	84.385	123.402	69.67	1	2.65701	1.00475	1.149	1.68026	0.94864	0	1.4098	0.00683952	0.200381	0.748689	-0.0760678
DHCR24	296.961	659.474	320.184	322.574	524.719	277.572	1	2.22074	1.0782	1.08625	1.76696	0.934709	0	1.15104	0.108628	0.119357	0.821272	-0.0974114
ACSS2	7.904	152.907	9.085	9.021	34.488	8.838	1	19.3455	1.14942	1.14132	4.36336	1.11817	0	4.27393	0.200904	0.190704	2.12544	0.161137
ACAT2	22.821	200.137	29.58	32.828	79.574	25.665	1	8.76986	1.29617	1.4385	3.48688	1.12462	0	3.13255	0.37426	0.524565	1.80194	0.16944
PNPLA3	13.583	96.385	23.671	24.905	31.099	13.576	1	7.096	1.74269	1.83354	2.28955	0.999485	0	2.82701	0.801319	0.874633	1.19507	-0.000743685
SCD	564.859	2829.12	994.466	891.114	1550.06	791.984	1	5.00855	1.76056	1.57759	2.74415	1.40209	0	2.32439	0.816031	0.657719	1.45636	0.48758
ACLY	306.67	1433.41	381.98	388.205	599.733	297.896	1	4.67413	1.24557	1.26587	1.95563	0.971389	0	2.2247	0.31681	0.340132	0.967633	-0.0418783
FASN	891.788	3406.23	993.707	1098.38	1748.8	826.147	1	3.81956	1.11429	1.23165	1.961	0.926394	0	1.9334	0.15612	0.300598	0.971588	-0.110302
LPIN1	32.475	101.841	41.451	35.8	69.443	37.607	1	3.13598	1.2764	1.10239	2.13835	1.15803	0	1.64892	0.352077	0.14063	1.0965	0.211672
ELOVL6	38.53	87.76	41.463	36.251	61.239	45.303	1	2.27771	1.07612	0.940851	1.58938	1.17579	0	1.18758	0.105842	-0.0879614	0.668469	0.233624
ACSL1	26.517	60.374	26.227	26.69	41.381	25.837	1	2.2768	0.989064	1.00652	1.56055	0.974356	0	1.18701	-0.0158648	0.00938174	0.642051	-0.037479
FADS1	44.537	96.945	53.724	54.142	68.946	45.349	1	2.17673	1.20628	1.21566	1.54806	1.01823	0	1.12216	0.270562	0.281744	0.630462	0.0260664
SLC2A6	19.033	108.302	26.071	23.89	38.021	24.305	1	5.69022	1.36978	1.25519	1.99764	1.27699	0	2.50849	0.453943	0.327904	0.998293	0.35275
AP1M2	45.434	235.941	52.813	48.128	149.522	39.442	1	5.19305	1.16241	1.05929	3.29097	0.868116	0	2.37658	0.217121	0.0831041	1.71851	-0.20404
LBHD1	16.919	83.358	12.075	13.448	22.669	13.859	1	4.92689	0.713695	0.794846	1.33985	0.819138	0	2.30068	-0.486621	-0.331253	0.422076	-0.287821
ALDOC	24.837	110.69	33.061	39.48	64.344	23.137	1	4.45666	1.33112	1.58956	2.59065	0.931554	0	2.15596	0.412639	0.668631	1.37331	-0.102289
NPR1	22.052	88.178	47.263	48.763	46.015	20.454	1	3.99864	2.14325	2.21127	2.08666	0.927535	0	1.99951	1.0998	1.14488	1.06119	-0.108527
BHLHE40	62.381	215.242	115.248	98.606	121.231	76.843	1	3.45044	1.84749	1.58071	1.9434	1.23183	0	1.78678	0.885563	0.660569	0.95858	0.300807
SLC25A1	183.952	632.518	222.316	236.255	196.936	154.786	1	3.43849	1.20855	1.28433	1.07058	0.841448	0	1.78178	0.273282	0.361016	0.0983975	-0.249054
CAVIN3	14.042	36.601	23.138	15.376	19.157	17.267	1	2.60654	1.64777	1.095	1.36426	1.22967	0	1.38213	0.720516	0.130932	0.448123	0.298269
PCYT2	27.536	66.894	26.159	27.146	47.769	27.726	1	2.42933	0.949993	0.985837	1.73478	1.0069	0	1.28056	-0.0740116	-0.0205794	0.794756	0.00992049
